# Supplementary material for: 2-Chloro-6,6-dimethyl-5,6-dihydro­indazolo[2,3-c]quinazoline
Source: Acta Crystallogr Sect E Struct Rep Online. 2010 Feb 6;66(Pt 3):o521–2. doi: 10.1107/S1600536810003818 (PMC2983602; doi:10.1107/S1600536810003818)
Supplement: Supplementary file 1 [file e-66-0o521-sup1.cif]

##############################################################################
###                                                                        ###
###        Electronic paper (Acta Crystallographica Section E)             ###
###                                                                        ###
##############################################################################
#                                                                            #
# This CIF contains the data in a paper accepted for publication in Acta     #
# Crystallographica Section E. It conforms to the requirements of Notes      #
# for Authors for Section E, and has been peer reviewed under the auspices   #
# of the IUCr Commission on Journals.                                        #
#                                                                            #
# Full details of the Crystallographic Information File format               #
# are given in the paper "The Crystallographic Information File (CIF):       #
# a New Standard Archive File for Crystallography" by S. R. Hall, F. H.      #
# Allen and I. D. Brown [Acta Cryst. (1991), A47, 655-685].                  #
#                                                                            #
# The current version of the core CIF dictionary is obtainable from          #
# ftp://ftp.iucr.org/pub/cif_core.dic. The current version number is 2.4.    #
#                                                                            #
# Software is freely available for graphical display of the structure(s) in  #
# this CIF.  For information consult the CIF home page http://www.iucr.org/  #
# cif/home.html                                                              #
#                                                                            #
# This file may be used for bona fide research purposes within the           #
# scientific community so long as proper attribution is given to the journal # 
# article from which it was obtained.                                        #
#                                                                            #
##############################################################################
                                             
data_global
_audit_creation_method     SHELXL-97
_journal_date_recd_electronic     2010-01-27
_journal_date_accepted     2010-01-30
_journal_name_full     'Acta Crystallographica, Section E'
_journal_year     2010
_journal_volume     66
_journal_issue      3
_journal_page_first     o521
_journal_page_last     o522
_journal_paper_category     QO
_journal_coeditor_code     HB5323
_publ_contact_author_name     ' Edward RT Tiekink '
_publ_contact_author_address
;
Department of Chemistry, University of Malaya,
50603 Kuala Lumpur, Malaysia
;
_publ_contact_author_email
;
edward.tiekink@gmail.com
;
_publ_contact_author_fax     ' +60 3 7967 4193 '
_publ_contact_author_phone     ' +60 3 7967 6775 '
_publ_section_title
;
2-Chloro-6,6-dimethyl-5,6-dihydroindazolo[2,3-<i>c</i>]quinazoline
;
loop_
    _publ_author_name
    _publ_author_footnote
    _publ_author_address
    'Boechat, N\'ubia ' .
;
Funda\,c\~ao Oswaldo Cruz, Instituto de Tecnologia em F\'armacos,
Departamento de S\'intese Org\^anica,
Manguinhos, CEP 21041250 Rio de Janeiro, RJ, Brazil
;
    'Santos Lages, Adriana dos' .
;
Funda\,c\~ao Oswaldo Cruz, Instituto de Tecnologia em F\'armacos,
Departamento de S\'intese Org\^anica,
Manguinhos, CEP 21041250 Rio de Janeiro, RJ, Brazil
;
    'Kover, Warner B.' .
;
Universidade Federal do Rio de Janeiro, Departamento de Qu\'imica Org\^anica,
Instituto de Qu\?i\'imica,
Cidade Universit\'aria, 21949-900 Rio de Janeiro, RJ, Brazil
;
    'Tiekink, Edward R. T.' .
;
Department of Chemistry, University of Malaya,
50603 Kuala Lumpur, Malaysia
;
    'Wardell, James L.'
;
Additional correspondence author, e-mail: j.wardell@abdn.ac.uk.
;
;
Centro de Desenvolvimento Tecnol\'ogico em Sa\'ude (CDTS),
Funda\,c\~ao Oswaldo Cruz (FIOCRUZ), Casa Amarela,
Campus de Manguinhos, Av. Brasil 4365,
21040-900 Rio de Janeiro, RJ, Brazil
;
    'Wardell, Solange M. S. V.' .
;
CHEMSOL, 1 Harcourt Road, Aberdeen AB15 5NY, Scotland
;
data_I
_audit_creation_method     SHELXL-97
_chemical_name_systematic
;
2-Chloro-6,6-dimethyl-5,6-dihydroindazolo[2,3-<i>c</i>]quinazoline
;
_chemical_name_common     ?
_chemical_formula_moiety     'C16 H14 Cl N3'
_chemical_formula_sum     'C16 H14 Cl N3'
_chemical_formula_iupac     'C16 H14 Cl N3'
_chemical_formula_weight     283.75
_chemical_melting_point     ?
_symmetry_cell_setting     triclinic
_symmetry_space_group_name_H-M     'P -1'
_symmetry_space_group_name_Hall     '-P 1'
loop_
    _symmetry_equiv_pos_as_xyz
    'x, y, z'
    '-x, -y, -z'
_cell_length_a     9.8636(2)
_cell_length_b     10.7971(2)
_cell_length_c     13.2387(3)
_cell_angle_alpha     93.4830(10)
_cell_angle_beta     100.3910(10)
_cell_angle_gamma     104.4190(10)
_cell_volume     1334.81(5)
_cell_formula_units_Z     4
_cell_measurement_reflns_used     5954
_cell_measurement_theta_min     2.9
_cell_measurement_theta_max     27.5
_cell_measurement_temperature     120(2)
_exptl_crystal_description     block
_exptl_crystal_colour     pale-yellow
_exptl_crystal_size_max     0.55
_exptl_crystal_size_mid     0.25
_exptl_crystal_size_min     0.15
_exptl_crystal_density_diffrn     1.412
_exptl_crystal_density_meas     ?
_exptl_crystal_density_method     'not measured'
_exptl_crystal_F_000     592
_exptl_absorpt_coefficient_mu     0.279
_exptl_absorpt_correction_type     multi-scan
_exptl_absorpt_process_details     '(SADABS; Sheldrick, 2007)'
_exptl_absorpt_correction_T_min     0.885
_exptl_absorpt_correction_T_max     1.000
_exptl_special_details
;
;
_diffrn_ambient_temperature     120(2)
_diffrn_radiation_type     MoK\a
_diffrn_radiation_wavelength     0.71073
_diffrn_radiation_source     'Enraf Nonius FR591 rotating anode'
_diffrn_radiation_monochromator     '10 cm confocal mirrors'
_diffrn_measurement_device_type     'Nonius KappaCCD area-detector'
_diffrn_measurement_method     '\f and \w scans'
_diffrn_detector_area_resol_mean     9.091
_diffrn_reflns_number     27218
_diffrn_reflns_av_R_equivalents     0.037
_diffrn_reflns_av_sigmaI/netI     0.031
_diffrn_reflns_theta_min     2.9
_diffrn_reflns_theta_max     27.5
_diffrn_reflns_theta_full     27.5
_diffrn_measured_fraction_theta_max     0.997
_diffrn_measured_fraction_theta_full     0.997
_diffrn_reflns_limit_h_min     -12
_diffrn_reflns_limit_h_max     12
_diffrn_reflns_limit_k_min     -14
_diffrn_reflns_limit_k_max     14
_diffrn_reflns_limit_l_min     -17
_diffrn_reflns_limit_l_max     17
_diffrn_standards_number     0
_diffrn_standards_interval_count     ?
_diffrn_standards_interval_time     ?
_diffrn_standards_decay_%     0
_refine_special_details
;
Refinement of <i>F</i>^2^ against ALL reflections. The weighted <i>R</i>-factor
wR and goodness of fit <i>S</i> are based on <i>F</i>^2^, conventional
<i>R</i>-factors <i>R</i> are based on <i>F</i>, with <i>F</i> set to zero for
negative <i>F</i>^2^. The threshold expression of <i>F</i>^2^ >
2\s(<i>F</i>^2^) is used only for calculating <i>R</i>-factors(gt) etc. and is
not relevant to the choice of reflections for refinement. <i>R</i>-factors
based on <i>F</i>^2^ are statistically about twice as large as those based on
<i>F</i>, and <i>R</i>- factors based on ALL data will be even larger.
;
_reflns_number_total     6102
_reflns_number_gt     5108
_reflns_threshold_expression     I>2\s(I)
_refine_ls_structure_factor_coef     Fsqd
_refine_ls_matrix_type     full
_refine_ls_R_factor_all     0.046
_refine_ls_R_factor_gt     0.036
_refine_ls_wR_factor_gt     0.089
_refine_ls_wR_factor_ref     0.094
_refine_ls_goodness_of_fit_ref     1.02
_refine_ls_restrained_S_all     1.02
_refine_ls_number_reflns     6102
_refine_ls_number_parameters     371
_refine_ls_number_restraints     0
_refine_ls_hydrogen_treatment     mixed
_refine_ls_weighting_scheme     calc
_refine_ls_weighting_details
         'calc w=1/[\s^2^(Fo^2^)+(0.0459P)^2^+0.5871P] where P=(Fo^2^+2Fc^2^)/3'
_atom_sites_solution_hydrogens     geom
_atom_sites_solution_primary     direct
_atom_sites_solution_secondary     difmap
_refine_ls_shift/su_max     0.001
_refine_ls_shift/su_mean     0.000
_refine_diff_density_max     0.25
_refine_diff_density_min     -0.37
_refine_ls_extinction_method     none
_refine_ls_extinction_coef     ?
loop_
    _atom_type_symbol
    _atom_type_description
    _atom_type_scat_dispersion_real
    _atom_type_scat_dispersion_imag
    _atom_type_scat_source
    'C' 'C' 0.0033 0.0016
                         'International Tables Vol C Tables 4.2.6.8 and 6.1.1.4'
    'H' 'H' 0.0000 0.0000
                         'International Tables Vol C Tables 4.2.6.8 and 6.1.1.4'
    'N' 'N' 0.0061 0.0033
                         'International Tables Vol C Tables 4.2.6.8 and 6.1.1.4'
    'Cl' 'Cl' 0.1484 0.1585
                         'International Tables Vol C Tables 4.2.6.8 and 6.1.1.4'
_computing_data_collection     'COLLECT (Hooft, 1998)'
_computing_cell_refinement
                    'DENZO (Otwinowski & Minor, 1997) and COLLECT (Hooft, 1998)'
_computing_data_reduction
                    'DENZO (Otwinowski & Minor, 1997) and COLLECT (Hooft, 1998)'
_computing_structure_solution     'SHELXS97 (Sheldrick, 2008)'
_computing_structure_refinement     'SHELXL97 (Sheldrick, 2008)'
_computing_molecular_graphics
                      'ORTEP-3 (Farrugia, 1997) and DIAMOND (Brandenburg, 2006)'
_computing_publication_material
                               'PLATON (Spek, 2003) and publCIF (Westrip, 2010)'
loop_
    _atom_site_type_symbol
    _atom_site_label
    _atom_site_fract_x
    _atom_site_fract_y
    _atom_site_fract_z
    _atom_site_U_iso_or_equiv
    _atom_site_adp_type
    _atom_site_calc_flag
    _atom_site_refinement_flags
    _atom_site_occupancy
    _atom_site_disorder_assembly
    _atom_site_disorder_group
    Cl Cl1 0.33159(4) -0.34794(3) 0.46107(3) 0.02533(10) Uani d . 1 . .
    N N1 0.47189(12) 0.14829(11) 0.28749(9) 0.0170(2) Uani d . 1 . .
    H H1N 0.5189(18) 0.1492(16) 0.2355(13) 0.020 Uiso d . 1 . .
    N N2 0.30560(12) 0.22108(10) 0.36420(8) 0.0146(2) Uani d . 1 . .
    N N3 0.25126(12) 0.31785(11) 0.39366(9) 0.0166(2) Uani d . 1 . .
    C C1 0.37097(15) -0.20111(13) 0.41036(10) 0.0178(3) Uani d . 1 . .
    C C2 0.46556(15) -0.18303(13) 0.34342(11) 0.0191(3) Uani d . 1 . .
    H H2 0.5094 -0.2488 0.3275 0.023 Uiso calc R 1 . .
    C C3 0.49562(14) -0.06863(13) 0.30000(11) 0.0180(3) Uani d . 1 . .
    H H3 0.5592 -0.0565 0.2532 0.022 Uiso calc R 1 . .
    C C4 0.43335(14) 0.02947(13) 0.32429(10) 0.0153(3) Uani d . 1 . .
    C C5 0.33861(14) 0.01066(13) 0.39313(10) 0.0149(3) Uani d . 1 . .
    C C6 0.30674(14) -0.10637(13) 0.43533(10) 0.0166(3) Uani d . 1 . .
    H H6 0.2415 -0.1207 0.4808 0.020 Uiso calc R 1 . .
    C C7 0.37046(14) 0.22740(13) 0.27162(10) 0.0160(3) Uani d . 1 . .
    C C8 0.45339(16) 0.36485(14) 0.26594(12) 0.0215(3) Uani d . 1 . .
    H H8A 0.5234 0.3969 0.3306 0.032 Uiso calc R 1 . .
    H H8B 0.3871 0.4193 0.2555 0.032 Uiso calc R 1 . .
    H H8C 0.5032 0.3670 0.2081 0.032 Uiso calc R 1 . .
    C C9 0.25205(16) 0.17480(15) 0.17637(11) 0.0231(3) Uani d . 1 . .
    H H9A 0.2939 0.1762 0.1146 0.035 Uiso calc R 1 . .
    H H9B 0.1845 0.2282 0.1703 0.035 Uiso calc R 1 . .
    H H9C 0.2017 0.0862 0.1831 0.035 Uiso calc R 1 . .
    C C10 0.28291(14) 0.11864(13) 0.41894(10) 0.0148(3) Uani d . 1 . .
    C C11 0.20930(14) 0.15069(13) 0.49425(10) 0.0150(3) Uani d . 1 . .
    C C12 0.15553(15) 0.09112(13) 0.57641(10) 0.0177(3) Uani d . 1 . .
    H H12 0.1643 0.0077 0.5897 0.021 Uiso calc R 1 . .
    C C13 0.09056(15) 0.15635(14) 0.63631(11) 0.0211(3) Uani d . 1 . .
    H H13 0.0535 0.1171 0.6915 0.025 Uiso calc R 1 . .
    C C14 0.07742(16) 0.28172(14) 0.61761(11) 0.0219(3) Uani d . 1 . .
    H H14 0.0322 0.3245 0.6608 0.026 Uiso calc R 1 . .
    C C15 0.12848(15) 0.34197(13) 0.53880(11) 0.0194(3) Uani d . 1 . .
    H H15 0.1199 0.4259 0.5271 0.023 Uiso calc R 1 . .
    C C16 0.19440(14) 0.27539(13) 0.47525(10) 0.0160(3) Uani d . 1 . .
    Cl Cl2 1.01515(4) 0.86179(3) 0.04959(3) 0.02812(11) Uani d . 1 . .
    N N4 1.01094(12) 0.36108(11) 0.20762(9) 0.0162(2) Uani d . 1 . .
    H H4N 1.0824(18) 0.3620(16) 0.2564(13) 0.019 Uiso d . 1 . .
    N N5 0.76776(12) 0.28013(10) 0.13350(8) 0.0147(2) Uani d . 1 . .
    N N6 0.64868(12) 0.18074(11) 0.10529(9) 0.0159(2) Uani d . 1 . .
    C C17 1.01399(15) 0.71382(13) 0.09521(11) 0.0182(3) Uani d . 1 . .
    C C18 1.13622(15) 0.69989(13) 0.15913(11) 0.0186(3) Uani d . 1 . .
    H H18 1.2199 0.7697 0.1762 0.022 Uiso calc R 1 . .
    C C19 1.13493(14) 0.58330(13) 0.19782(10) 0.0171(3) Uani d . 1 . .
    H H19 1.2183 0.5733 0.2415 0.020 Uiso calc R 1 . .
    C C20 1.01243(14) 0.48057(13) 0.17320(10) 0.0146(3) Uani d . 1 . .
    C C21 0.88979(14) 0.49500(12) 0.10646(10) 0.0143(3) Uani d . 1 . .
    C C22 0.89169(15) 0.61293(13) 0.06827(10) 0.0166(3) Uani d . 1 . .
    H H22 0.8093 0.6239 0.0240 0.020 Uiso calc R 1 . .
    C C23 0.87707(14) 0.27850(13) 0.22571(10) 0.0157(3) Uani d . 1 . .
    C C24 0.89323(16) 0.14258(13) 0.23258(12) 0.0209(3) Uani d . 1 . .
    H H24A 0.9129 0.1102 0.1675 0.031 Uiso calc R 1 . .
    H H24B 0.8047 0.0865 0.2453 0.031 Uiso calc R 1 . .
    H H24C 0.9725 0.1435 0.2894 0.031 Uiso calc R 1 . .
    C C25 0.83271(15) 0.33020(15) 0.32098(11) 0.0215(3) Uani d . 1 . .
    H H25A 0.9060 0.3329 0.3824 0.032 Uiso calc R 1 . .
    H H25B 0.7414 0.2738 0.3288 0.032 Uiso calc R 1 . .
    H H25C 0.8222 0.4172 0.3129 0.032 Uiso calc R 1 . .
    C C26 0.76750(14) 0.38327(12) 0.08024(10) 0.0142(3) Uani d . 1 . .
    C C27 0.63765(14) 0.34888(12) 0.00739(10) 0.0146(3) Uani d . 1 . .
    C C28 0.57034(15) 0.40825(13) -0.07201(10) 0.0174(3) Uani d . 1 . .
    H H28 0.6155 0.4920 -0.0863 0.021 Uiso calc R 1 . .
    C C29 0.43847(15) 0.34197(14) -0.12786(11) 0.0200(3) Uani d . 1 . .
    H H29 0.3911 0.3813 -0.1806 0.024 Uiso calc R 1 . .
    C C30 0.37114(15) 0.21577(14) -0.10858(11) 0.0201(3) Uani d . 1 . .
    H H30 0.2795 0.1727 -0.1486 0.024 Uiso calc R 1 . .
    C C31 0.43480(15) 0.15426(13) -0.03367(10) 0.0175(3) Uani d . 1 . .
    H H31 0.3900 0.0690 -0.0225 0.021 Uiso calc R 1 . .
    C C32 0.56925(14) 0.22232(13) 0.02623(10) 0.0155(3) Uani d . 1 . .
loop_
    _atom_site_aniso_label
    _atom_site_aniso_U_11
    _atom_site_aniso_U_22
    _atom_site_aniso_U_33
    _atom_site_aniso_U_12
    _atom_site_aniso_U_13
    _atom_site_aniso_U_23
    Cl1 0.0402(2) 0.01712(17) 0.02142(18) 0.01136(15) 0.00696(15) 0.00566(13)
    N1 0.0154(6) 0.0180(6) 0.0202(6) 0.0058(5) 0.0075(5) 0.0043(5)
    N2 0.0157(5) 0.0143(5) 0.0144(5) 0.0050(4) 0.0034(4) 0.0015(4)
    N3 0.0191(6) 0.0153(6) 0.0165(6) 0.0068(5) 0.0041(5) 0.0004(4)
    C1 0.0207(7) 0.0149(6) 0.0161(6) 0.0053(5) -0.0011(5) 0.0010(5)
    C2 0.0188(7) 0.0192(7) 0.0193(7) 0.0090(5) -0.0001(5) -0.0019(5)
    C3 0.0149(6) 0.0208(7) 0.0183(7) 0.0049(5) 0.0041(5) -0.0006(5)
    C4 0.0130(6) 0.0163(6) 0.0150(6) 0.0027(5) 0.0007(5) 0.0008(5)
    C5 0.0143(6) 0.0156(6) 0.0146(6) 0.0053(5) 0.0012(5) 0.0005(5)
    C6 0.0172(6) 0.0181(7) 0.0145(6) 0.0050(5) 0.0022(5) 0.0020(5)
    C7 0.0161(6) 0.0191(7) 0.0146(6) 0.0060(5) 0.0049(5) 0.0036(5)
    C8 0.0244(7) 0.0202(7) 0.0233(7) 0.0074(6) 0.0093(6) 0.0092(6)
    C9 0.0197(7) 0.0350(8) 0.0152(7) 0.0100(6) 0.0023(6) -0.0010(6)
    C10 0.0132(6) 0.0155(6) 0.0150(6) 0.0031(5) 0.0016(5) 0.0022(5)
    C11 0.0129(6) 0.0169(6) 0.0144(6) 0.0042(5) 0.0009(5) 0.0006(5)
    C12 0.0176(7) 0.0190(7) 0.0168(7) 0.0052(5) 0.0032(5) 0.0040(5)
    C13 0.0199(7) 0.0276(8) 0.0161(7) 0.0052(6) 0.0055(5) 0.0038(6)
    C14 0.0223(7) 0.0258(8) 0.0189(7) 0.0093(6) 0.0054(6) -0.0033(6)
    C15 0.0229(7) 0.0175(7) 0.0186(7) 0.0085(6) 0.0030(6) -0.0015(5)
    C16 0.0148(6) 0.0170(7) 0.0149(6) 0.0040(5) 0.0002(5) 0.0005(5)
    Cl2 0.0325(2) 0.01460(17) 0.0300(2) -0.00067(14) -0.00427(16) 0.00690(14)
    N4 0.0123(5) 0.0167(6) 0.0195(6) 0.0039(4) 0.0018(5) 0.0055(5)
    N5 0.0147(5) 0.0141(5) 0.0146(5) 0.0028(4) 0.0029(4) 0.0019(4)
    N6 0.0158(5) 0.0138(5) 0.0163(6) 0.0007(4) 0.0030(4) 0.0004(4)
    C17 0.0221(7) 0.0139(6) 0.0180(7) 0.0032(5) 0.0044(5) 0.0026(5)
    C18 0.0163(7) 0.0179(7) 0.0190(7) 0.0001(5) 0.0033(5) -0.0002(5)
    C19 0.0146(6) 0.0196(7) 0.0169(7) 0.0049(5) 0.0026(5) 0.0016(5)
    C20 0.0167(6) 0.0157(6) 0.0132(6) 0.0063(5) 0.0049(5) 0.0014(5)
    C21 0.0145(6) 0.0143(6) 0.0137(6) 0.0026(5) 0.0038(5) 0.0007(5)
    C22 0.0174(7) 0.0173(7) 0.0149(6) 0.0045(5) 0.0023(5) 0.0022(5)
    C23 0.0143(6) 0.0167(6) 0.0153(6) 0.0034(5) 0.0017(5) 0.0034(5)
    C24 0.0209(7) 0.0175(7) 0.0244(7) 0.0050(6) 0.0030(6) 0.0080(6)
    C25 0.0176(7) 0.0295(8) 0.0157(7) 0.0046(6) 0.0020(5) 0.0004(6)
    C26 0.0159(6) 0.0143(6) 0.0138(6) 0.0051(5) 0.0049(5) 0.0024(5)
    C27 0.0146(6) 0.0157(6) 0.0141(6) 0.0043(5) 0.0044(5) 0.0010(5)
    C28 0.0193(7) 0.0176(7) 0.0163(7) 0.0060(5) 0.0042(5) 0.0021(5)
    C29 0.0211(7) 0.0247(7) 0.0150(7) 0.0096(6) 0.0014(5) 0.0004(5)
    C30 0.0148(6) 0.0242(7) 0.0182(7) 0.0034(5) -0.0001(5) -0.0046(6)
    C31 0.0179(7) 0.0158(6) 0.0167(7) 0.0012(5) 0.0047(5) -0.0033(5)
    C32 0.0169(6) 0.0160(6) 0.0143(6) 0.0045(5) 0.0052(5) 0.0005(5)
_geom_special_details
;
All s.u.'s (except the s.u. in the dihedral angle between two l.s. planes) are
estimated using the full covariance matrix. The cell s.u.'s are taken into
account individually in the estimation of s.u.'s in distances, angles and
torsion angles; correlations between s.u.'s in cell parameters are only used
when they are defined by crystal symmetry. An approximate (isotropic)
treatment of cell s.u.'s is used for estimating s.u.'s involving l.s. planes.
;
loop_
    _geom_bond_atom_site_label_1
    _geom_bond_atom_site_label_2
    _geom_bond_site_symmetry_2
    _geom_bond_distance
    _geom_bond_publ_flag
    Cl1 C1 . 1.7411(14) ?
    N1 C4 . 1.3884(17) ?
    N1 C7 . 1.4649(17) ?
    N1 H1N . 0.896(18) ?
    N2 C10 . 1.3532(17) ?
    N2 N3 . 1.3550(15) ?
    N2 C7 . 1.4791(17) ?
    N3 C16 . 1.3573(18) ?
    C1 C6 . 1.3835(19) ?
    C1 C2 . 1.387(2) ?
    C2 C3 . 1.382(2) ?
    C2 H2 . 0.9500 ?
    C3 C4 . 1.3987(19) ?
    C3 H3 . 0.9500 ?
    C4 C5 . 1.4072(19) ?
    C5 C6 . 1.3995(19) ?
    C5 C10 . 1.4548(18) ?
    C6 H6 . 0.9500 ?
    C7 C8 . 1.5194(19) ?
    C7 C9 . 1.5258(19) ?
    C8 H8A . 0.9800 ?
    C8 H8B . 0.9800 ?
    C8 H8C . 0.9800 ?
    C9 H9A . 0.9800 ?
    C9 H9B . 0.9800 ?
    C9 H9C . 0.9800 ?
    C10 C11 . 1.4090(19) ?
    C11 C12 . 1.4147(19) ?
    C11 C16 . 1.4227(18) ?
    C12 C13 . 1.370(2) ?
    C12 H12 . 0.9500 ?
    C13 C14 . 1.424(2) ?
    C13 H13 . 0.9500 ?
    C14 C15 . 1.369(2) ?
    C14 H14 . 0.9500 ?
    C15 C16 . 1.4156(19) ?
    C15 H15 . 0.9500 ?
    Cl2 C17 . 1.7401(14) ?
    N4 C20 . 1.3917(17) ?
    N4 C23 . 1.4662(17) ?
    N4 H4N . 0.863(17) ?
    N5 C26 . 1.3540(17) ?
    N5 N6 . 1.3551(15) ?
    N5 C23 . 1.4800(17) ?
    N6 C32 . 1.3591(17) ?
    C17 C22 . 1.3828(19) ?
    C17 C18 . 1.389(2) ?
    C18 C19 . 1.3855(19) ?
    C18 H18 . 0.9500 ?
    C19 C20 . 1.3939(19) ?
    C19 H19 . 0.9500 ?
    C20 C21 . 1.4118(18) ?
    C21 C22 . 1.3954(18) ?
    C21 C26 . 1.4506(18) ?
    C22 H22 . 0.9500 ?
    C23 C24 . 1.5214(18) ?
    C23 C25 . 1.5261(19) ?
    C24 H24A . 0.9800 ?
    C24 H24B . 0.9800 ?
    C24 H24C . 0.9800 ?
    C25 H25A . 0.9800 ?
    C25 H25B . 0.9800 ?
    C25 H25C . 0.9800 ?
    C26 C27 . 1.4080(18) ?
    C27 C28 . 1.4137(19) ?
    C27 C32 . 1.4240(18) ?
    C28 C29 . 1.370(2) ?
    C28 H28 . 0.9500 ?
    C29 C30 . 1.420(2) ?
    C29 H29 . 0.9500 ?
    C30 C31 . 1.372(2) ?
    C30 H30 . 0.9500 ?
    C31 C32 . 1.4114(19) ?
    C31 H31 . 0.9500 ?
loop_
    _geom_angle_atom_site_label_1
    _geom_angle_atom_site_label_2
    _geom_angle_atom_site_label_3
    _geom_angle_site_symmetry_1
    _geom_angle_site_symmetry_3
    _geom_angle
    _geom_angle_publ_flag
    C4 N1 C7 . . 120.26(11) ?
    C4 N1 H1N . . 114.6(11) ?
    C7 N1 H1N . . 111.3(11) ?
    C10 N2 N3 . . 115.05(11) ?
    C10 N2 C7 . . 124.91(11) ?
    N3 N2 C7 . . 119.74(11) ?
    N2 N3 C16 . . 103.00(11) ?
    C6 C1 C2 . . 121.31(13) ?
    C6 C1 Cl1 . . 120.29(11) ?
    C2 C1 Cl1 . . 118.39(10) ?
    C3 C2 C1 . . 119.49(13) ?
    C3 C2 H2 . . 120.3 ?
    C1 C2 H2 . . 120.3 ?
    C2 C3 C4 . . 120.61(13) ?
    C2 C3 H3 . . 119.7 ?
    C4 C3 H3 . . 119.7 ?
    N1 C4 C3 . . 120.82(12) ?
    N1 C4 C5 . . 119.55(12) ?
    C3 C4 C5 . . 119.45(12) ?
    C6 C5 C4 . . 119.58(12) ?
    C6 C5 C10 . . 123.71(12) ?
    C4 C5 C10 . . 116.68(12) ?
    C1 C6 C5 . . 119.54(13) ?
    C1 C6 H6 . . 120.2 ?
    C5 C6 H6 . . 120.2 ?
    N1 C7 N2 . . 105.41(10) ?
    N1 C7 C8 . . 108.36(11) ?
    N2 C7 C8 . . 109.95(11) ?
    N1 C7 C9 . . 112.12(11) ?
    N2 C7 C9 . . 108.61(11) ?
    C8 C7 C9 . . 112.17(12) ?
    C7 C8 H8A . . 109.5 ?
    C7 C8 H8B . . 109.5 ?
    H8A C8 H8B . . 109.5 ?
    C7 C8 H8C . . 109.5 ?
    H8A C8 H8C . . 109.5 ?
    H8B C8 H8C . . 109.5 ?
    C7 C9 H9A . . 109.5 ?
    C7 C9 H9B . . 109.5 ?
    H9A C9 H9B . . 109.5 ?
    C7 C9 H9C . . 109.5 ?
    H9A C9 H9C . . 109.5 ?
    H9B C9 H9C . . 109.5 ?
    N2 C10 C11 . . 105.47(11) ?
    N2 C10 C5 . . 118.79(12) ?
    C11 C10 C5 . . 135.69(13) ?
    C10 C11 C12 . . 135.86(13) ?
    C10 C11 C16 . . 104.30(12) ?
    C12 C11 C16 . . 119.84(12) ?
    C13 C12 C11 . . 118.54(13) ?
    C13 C12 H12 . . 120.7 ?
    C11 C12 H12 . . 120.7 ?
    C12 C13 C14 . . 121.35(13) ?
    C12 C13 H13 . . 119.3 ?
    C14 C13 H13 . . 119.3 ?
    C15 C14 C13 . . 121.50(13) ?
    C15 C14 H14 . . 119.3 ?
    C13 C14 H14 . . 119.3 ?
    C14 C15 C16 . . 117.97(13) ?
    C14 C15 H15 . . 121.0 ?
    C16 C15 H15 . . 121.0 ?
    N3 C16 C15 . . 127.06(13) ?
    N3 C16 C11 . . 112.13(12) ?
    C15 C16 C11 . . 120.80(13) ?
    C20 N4 C23 . . 119.47(11) ?
    C20 N4 H4N . . 114.1(11) ?
    C23 N4 H4N . . 111.7(11) ?
    C26 N5 N6 . . 114.95(11) ?
    C26 N5 C23 . . 124.25(11) ?
    N6 N5 C23 . . 120.24(10) ?
    N5 N6 C32 . . 103.14(10) ?
    C22 C17 C18 . . 121.23(13) ?
    C22 C17 Cl2 . . 119.69(11) ?
    C18 C17 Cl2 . . 119.08(11) ?
    C19 C18 C17 . . 119.40(13) ?
    C19 C18 H18 . . 120.3 ?
    C17 C18 H18 . . 120.3 ?
    C18 C19 C20 . . 120.59(13) ?
    C18 C19 H19 . . 119.7 ?
    C20 C19 H19 . . 119.7 ?
    N4 C20 C19 . . 121.43(12) ?
    N4 C20 C21 . . 118.93(12) ?
    C19 C20 C21 . . 119.51(12) ?
    C22 C21 C20 . . 119.53(12) ?
    C22 C21 C26 . . 123.40(12) ?
    C20 C21 C26 . . 117.06(12) ?
    C17 C22 C21 . . 119.71(13) ?
    C17 C22 H22 . . 120.1 ?
    C21 C22 H22 . . 120.1 ?
    N4 C23 N5 . . 105.27(10) ?
    N4 C23 C24 . . 108.66(11) ?
    N5 C23 C24 . . 109.72(11) ?
    N4 C23 C25 . . 112.27(11) ?
    N5 C23 C25 . . 108.52(11) ?
    C24 C23 C25 . . 112.16(12) ?
    C23 C24 H24A . . 109.5 ?
    C23 C24 H24B . . 109.5 ?
    H24A C24 H24B . . 109.5 ?
    C23 C24 H24C . . 109.5 ?
    H24A C24 H24C . . 109.5 ?
    H24B C24 H24C . . 109.5 ?
    C23 C25 H25A . . 109.5 ?
    C23 C25 H25B . . 109.5 ?
    H25A C25 H25B . . 109.5 ?
    C23 C25 H25C . . 109.5 ?
    H25A C25 H25C . . 109.5 ?
    H25B C25 H25C . . 109.5 ?
    N5 C26 C27 . . 105.54(11) ?
    N5 C26 C21 . . 118.71(12) ?
    C27 C26 C21 . . 135.74(12) ?
    C26 C27 C28 . . 135.70(13) ?
    C26 C27 C32 . . 104.40(11) ?
    C28 C27 C32 . . 119.90(12) ?
    C29 C28 C27 . . 118.35(13) ?
    C29 C28 H28 . . 120.8 ?
    C27 C28 H28 . . 120.8 ?
    C28 C29 C30 . . 121.35(13) ?
    C28 C29 H29 . . 119.3 ?
    C30 C29 H29 . . 119.3 ?
    C31 C30 C29 . . 121.81(13) ?
    C31 C30 H30 . . 119.1 ?
    C29 C30 H30 . . 119.1 ?
    C30 C31 C32 . . 117.58(13) ?
    C30 C31 H31 . . 121.2 ?
    C32 C31 H31 . . 121.2 ?
    N6 C32 C31 . . 127.08(12) ?
    N6 C32 C27 . . 111.93(12) ?
    C31 C32 C27 . . 120.99(12) ?
loop_
    _geom_torsion_atom_site_label_1
    _geom_torsion_atom_site_label_2
    _geom_torsion_atom_site_label_3
    _geom_torsion_atom_site_label_4
    _geom_torsion_site_symmetry_1
    _geom_torsion_site_symmetry_2
    _geom_torsion_site_symmetry_3
    _geom_torsion_site_symmetry_4
    _geom_torsion
    _geom_torsion_publ_flag
    C10 N2 N3 C16 . . . . 2.18(14) ?
    C7 N2 N3 C16 . . . . 176.26(11) ?
    C6 C1 C2 C3 . . . . -0.5(2) ?
    Cl1 C1 C2 C3 . . . . 178.29(10) ?
    C1 C2 C3 C4 . . . . 1.0(2) ?
    C7 N1 C4 C3 . . . . 152.54(13) ?
    C7 N1 C4 C5 . . . . -32.29(18) ?
    C2 C3 C4 N1 . . . . 174.78(12) ?
    C2 C3 C4 C5 . . . . -0.4(2) ?
    N1 C4 C5 C6 . . . . -175.99(12) ?
    C3 C4 C5 C6 . . . . -0.75(19) ?
    N1 C4 C5 C10 . . . . 1.91(18) ?
    C3 C4 C5 C10 . . . . 177.16(12) ?
    C2 C1 C6 C5 . . . . -0.6(2) ?
    Cl1 C1 C6 C5 . . . . -179.41(10) ?
    C4 C5 C6 C1 . . . . 1.3(2) ?
    C10 C5 C6 C1 . . . . -176.50(12) ?
    C4 N1 C7 N2 . . . . 44.02(15) ?
    C4 N1 C7 C8 . . . . 161.69(12) ?
    C4 N1 C7 C9 . . . . -73.97(16) ?
    C10 N2 C7 N1 . . . . -31.81(16) ?
    N3 N2 C7 N1 . . . . 154.73(11) ?
    C10 N2 C7 C8 . . . . -148.40(13) ?
    N3 N2 C7 C8 . . . . 38.14(16) ?
    C10 N2 C7 C9 . . . . 88.52(15) ?
    N3 N2 C7 C9 . . . . -84.94(14) ?
    N3 N2 C10 C11 . . . . -1.57(15) ?
    C7 N2 C10 C11 . . . . -175.31(11) ?
    N3 N2 C10 C5 . . . . -179.50(11) ?
    C7 N2 C10 C5 . . . . 6.77(19) ?
    C6 C5 C10 N2 . . . . -171.72(12) ?
    C4 C5 C10 N2 . . . . 10.47(18) ?
    C6 C5 C10 C11 . . . . 11.1(2) ?
    C4 C5 C10 C11 . . . . -166.67(14) ?
    N2 C10 C11 C12 . . . . -178.65(15) ?
    C5 C10 C11 C12 . . . . -1.3(3) ?
    N2 C10 C11 C16 . . . . 0.26(14) ?
    C5 C10 C11 C16 . . . . 177.66(14) ?
    C10 C11 C12 C13 . . . . 178.45(15) ?
    C16 C11 C12 C13 . . . . -0.33(19) ?
    C11 C12 C13 C14 . . . . -0.4(2) ?
    C12 C13 C14 C15 . . . . 0.3(2) ?
    C13 C14 C15 C16 . . . . 0.5(2) ?
    N2 N3 C16 C15 . . . . 177.09(13) ?
    N2 N3 C16 C11 . . . . -1.92(14) ?
    C14 C15 C16 N3 . . . . 179.89(13) ?
    C14 C15 C16 C11 . . . . -1.2(2) ?
    C10 C11 C16 N3 . . . . 1.08(15) ?
    C12 C11 C16 N3 . . . . -179.79(12) ?
    C10 C11 C16 C15 . . . . -178.01(12) ?
    C12 C11 C16 C15 . . . . 1.12(19) ?
    C26 N5 N6 C32 . . . . 2.02(14) ?
    C23 N5 N6 C32 . . . . 173.79(11) ?
    C22 C17 C18 C19 . . . . -0.9(2) ?
    Cl2 C17 C18 C19 . . . . 178.41(10) ?
    C17 C18 C19 C20 . . . . 0.0(2) ?
    C23 N4 C20 C19 . . . . 150.56(13) ?
    C23 N4 C20 C21 . . . . -33.59(17) ?
    C18 C19 C20 N4 . . . . 177.17(12) ?
    C18 C19 C20 C21 . . . . 1.4(2) ?
    N4 C20 C21 C22 . . . . -177.61(12) ?
    C19 C20 C21 C22 . . . . -1.68(19) ?
    N4 C20 C21 C26 . . . . 1.62(18) ?
    C19 C20 C21 C26 . . . . 177.55(12) ?
    C18 C17 C22 C21 . . . . 0.6(2) ?
    Cl2 C17 C22 C21 . . . . -178.75(10) ?
    C20 C21 C22 C17 . . . . 0.7(2) ?
    C26 C21 C22 C17 . . . . -178.46(13) ?
    C20 N4 C23 N5 . . . . 46.66(15) ?
    C20 N4 C23 C24 . . . . 164.13(12) ?
    C20 N4 C23 C25 . . . . -71.22(15) ?
    C26 N5 C23 N4 . . . . -34.21(16) ?
    N6 N5 C23 N4 . . . . 154.83(11) ?
    C26 N5 C23 C24 . . . . -150.96(12) ?
    N6 N5 C23 C24 . . . . 38.07(16) ?
    C26 N5 C23 C25 . . . . 86.17(15) ?
    N6 N5 C23 C25 . . . . -84.79(14) ?
    N6 N5 C26 C27 . . . . -1.68(15) ?
    C23 N5 C26 C27 . . . . -173.07(11) ?
    N6 N5 C26 C21 . . . . 179.01(11) ?
    C23 N5 C26 C21 . . . . 7.62(19) ?
    C22 C21 C26 N5 . . . . -169.74(12) ?
    C20 C21 C26 N5 . . . . 11.07(18) ?
    C22 C21 C26 C27 . . . . 11.2(2) ?
    C20 C21 C26 C27 . . . . -167.98(14) ?
    N5 C26 C27 C28 . . . . -178.92(15) ?
    C21 C26 C27 C28 . . . . 0.2(3) ?
    N5 C26 C27 C32 . . . . 0.58(14) ?
    C21 C26 C27 C32 . . . . 179.71(14) ?
    C26 C27 C28 C29 . . . . -179.44(14) ?
    C32 C27 C28 C29 . . . . 1.13(19) ?
    C27 C28 C29 C30 . . . . -1.2(2) ?
    C28 C29 C30 C31 . . . . -0.2(2) ?
    C29 C30 C31 C32 . . . . 1.6(2) ?
    N5 N6 C32 C31 . . . . 178.35(13) ?
    N5 N6 C32 C27 . . . . -1.56(14) ?
    C30 C31 C32 N6 . . . . 178.42(13) ?
    C30 C31 C32 C27 . . . . -1.69(19) ?
    C26 C27 C32 N6 . . . . 0.64(15) ?
    C28 C27 C32 N6 . . . . -179.77(12) ?
    C26 C27 C32 C31 . . . . -179.27(12) ?
    C28 C27 C32 C31 . . . . 0.32(19) ?
loop_
    _geom_hbond_atom_site_label_D
    _geom_hbond_atom_site_label_H
    _geom_hbond_atom_site_label_A
    _geom_hbond_site_symmetry_A
    _geom_hbond_distance_DH
    _geom_hbond_distance_HA
    _geom_hbond_distance_DA
    _geom_hbond_angle_DHA
    N1 H1n N6 1_555 0.896(18) 2.319(18) 3.2090(17) 172.5(15)
    N4 H4n N3 1_655 0.863(18) 2.390(17) 3.2384(17) 167.5(15)
    C9 H9b N4 1_455 0.98 2.58 3.537(2) 164
    C25 H25b N1 1_555 0.98 2.61 3.545(2) 160
    C24 H24c Cg1 1_655 0.98 2.90 3.8431(17) 162
    C8 H8c Cg2 1_555 0.98 2.97 3.8929(17) 157
    C18 H18 Cg3 1_665 0.95 2.92 3.6630(15) 135
    C14 H14 Cg4 2_666 0.95 2.95 3.8062(16) 151
