# Supplementary material for: 2-Chloro-6,6-dimethyl-5,6-dihydro­indazolo[2,3-c]quinazoline
Source: Acta Crystallogr Sect E Struct Rep Online. 2010 Feb 6;66(Pt 3):o521–2. doi: 10.1107/S1600536810003818 (PMC2983602; doi:10.1107/S1600536810003818)
Supplement: Supplementary file 2 [file e-66-0o521-Isup2.hkl]

#
# h,k,l, Fc-squared, Fo-squared, sigma(Fo-squared) and status flag
#
data_I
_shelx_title ' 1064'
_shelx_refln_list_code          4
_shelx_F_calc_maximum      160.24
_exptl_crystal_F_000       592.00
_reflns_d_resolution_high  0.7697
 
loop_
 _symmetry_equiv_pos_as_xyz
 'x, y, z'
 '-x, -y, -z'
 
_cell_length_a     9.8636
_cell_length_b    10.7971
_cell_length_c    13.2387
_cell_angle_alpha  93.483
_cell_angle_beta  100.391
_cell_angle_gamma 104.419
 
_shelx_F_squared_multiplier     1.000
 
loop_
 _refln_index_h
 _refln_index_k
 _refln_index_l
 _refln_F_squared_calc
 _refln_F_squared_meas
 _refln_F_squared_sigma
 _refln_observed_status
   2   0   0      574.36      522.54      9.34 o
   3   0   0      362.36      334.11      6.84 o
   4   0   0       19.63       32.29      1.53 o
   5   0   0        6.64       12.52      1.41 o
   6   0   0      632.31      594.70     10.77 o
   7   0   0      235.11      242.41      5.77 o
   8   0   0      451.02      432.83      8.50 o
   9   0   0     1567.79     1619.52     27.77 o
  10   0   0        4.86       12.43      3.79 o
  11   0   0       95.85       92.78      5.94 o
  12   0   0        2.16       10.61      5.00 o
 -12   1   0        6.52        9.08      5.08 o
 -11   1   0       38.50       44.85      6.57 o
 -10   1   0      279.26      269.74      9.00 o
  -9   1   0      773.47      817.17     14.45 o
  -8   1   0       34.16       40.95      3.00 o
  -7   1   0      229.33      209.95      6.89 o
  -6   1   0        6.15        3.53      1.50 o
  -5   1   0      801.41      804.06     14.10 o
  -4   1   0      108.03      104.70      2.66 o
  -3   1   0        1.49        0.97      0.65 o
  -2   1   0      403.17      400.82     11.69 o
   1   1   0     1413.69     1177.81     31.38 o
   2   1   0        2.91       10.63      0.60 o
   3   1   0      274.54      286.06      4.72 o
   4   1   0     1385.66     1319.14     19.41 o
   5   1   0      916.49      951.63     14.34 o
   6   1   0      235.96      256.83      5.25 o
   7   1   0       47.07       44.41      2.61 o
   8   1   0       61.62       64.53      2.90 o
   9   1   0       19.00       15.97      2.72 o
  10   1   0      537.28      558.92     14.70 o
  11   1   0        0.56       -0.74      3.17 o
 -12   2   0       17.67       20.69      5.73 o
 -11   2   0      506.09      555.61     15.61 o
 -10   2   0       10.40        7.96      3.21 o
  -9   2   0       72.21       74.73      3.94 o
  -8   2   0      182.51      183.43      5.48 o
  -7   2   0      134.95      131.55      4.18 o
  -6   2   0        9.15        6.12      1.86 o
  -5   2   0      991.14      998.28     17.37 o
  -4   2   0      153.95      176.94      5.06 o
  -3   2   0     2297.84     2101.55     29.74 o
  -2   2   0       33.93       44.30      3.58 o
  -1   2   0     4888.15     4102.06    127.14 o
   0   2   0    14604.71    12986.66    405.72 o
   1   2   0     2678.53     2425.44     28.00 o
   2   2   0     1905.20     1718.00     25.60 o
   3   2   0      125.17      135.59      3.23 o
   4   2   0      196.16      215.61      4.08 o
   5   2   0      156.78      132.99      3.25 o
   6   2   0       30.78       43.84      2.49 o
   7   2   0       87.51       96.01      3.04 o
   8   2   0        0.08       -0.71      1.81 o
   9   2   0        3.35        3.93      2.09 o
  10   2   0       57.89       57.02      4.36 o
  11   2   0       53.32       67.21      5.87 o
 -12   3   0      237.28      221.64     12.91 o
 -11   3   0      252.41      266.30     19.38 o
 -10   3   0      195.95      203.18      8.69 o
  -9   3   0      211.19      217.22      6.57 o
  -8   3   0       58.02       46.48      3.63 o
  -7   3   0       47.70       48.15      2.65 o
  -6   3   0       43.98       48.88      2.20 o
  -5   3   0       24.80       33.97      1.69 o
  -4   3   0     2553.74     2491.91     35.45 o
  -3   3   0        0.85        0.08      0.84 o
  -2   3   0      360.83      368.99      6.05 o
  -1   3   0      303.51      296.72      4.80 o
   0   3   0        1.17        2.85      0.54 o
   1   3   0       10.46       10.86      0.77 o
   2   3   0     2096.61     1993.93     25.39 o
   3   3   0      770.01      788.71      9.67 o
   4   3   0        3.22       10.87      1.94 o
   5   3   0      136.37      129.04      2.97 o
   6   3   0      289.63      295.62      5.56 o
   7   3   0        6.22        5.99      2.39 o
   8   3   0       95.88       92.64      3.25 o
   9   3   0        0.29        1.17      2.87 o
  10   3   0      279.64      307.65     12.34 o
  11   3   0       73.51       83.30      6.90 o
 -12   4   0       18.32        5.27      5.02 o
 -11   4   0       94.56       89.40      6.24 o
 -10   4   0        0.65        0.06      3.93 o
  -9   4   0      131.09      125.59      4.94 o
  -8   4   0       20.17       19.94      2.36 o
  -7   4   0      247.04      249.70      5.64 o
  -6   4   0      324.07      321.68      6.24 o
  -5   4   0      713.90      749.18     12.42 o
  -4   4   0     2523.74     2835.01     42.78 o
  -3   4   0      407.35      435.87      7.32 o
  -2   4   0      318.07      292.68      4.99 o
  -1   4   0      496.66      469.35      7.39 o
   0   4   0     6234.82     6136.93     74.16 o
   1   4   0        6.32        7.85      0.62 o
   2   4   0      390.03      339.68      4.90 o
   3   4   0      659.11      627.30      9.32 o
   4   4   0        1.38        5.83      1.14 o
   5   4   0       86.85       79.09      2.20 o
   6   4   0      134.76      137.47      3.43 o
   7   4   0      124.42      123.19      3.49 o
   8   4   0       39.54       44.97      2.71 o
   9   4   0      130.24      120.07      4.85 o
  10   4   0        2.17       -1.50      3.28 o
 -12   5   0        3.37       -3.62      8.04 o
 -11   5   0        4.49        6.63      4.55 o
 -10   5   0      182.18      182.19      8.71 o
  -9   5   0       45.35       55.44      3.61 o
  -8   5   0       79.96       84.13      4.12 o
  -7   5   0       93.73       97.75      3.82 o
  -6   5   0      359.33      391.65      8.02 o
  -5   5   0     1408.96     1423.78     23.37 o
  -4   5   0      250.79      247.11      4.92 o
  -3   5   0      200.00      226.79      4.39 o
  -2   5   0      777.53      860.51     14.51 o
  -1   5   0     2563.82     2744.31     35.36 o
   0   5   0       26.30       25.91      1.00 o
   1   5   0     4782.29     4909.85     56.25 o
   2   5   0      720.36      797.76     10.51 o
   3   5   0       49.12       50.83      1.67 o
   4   5   0     2451.07     2549.92     37.50 o
   5   5   0     1085.70     1082.51     15.17 o
   6   5   0      874.18      869.75     14.47 o
   7   5   0      763.46      745.53     13.05 o
   8   5   0       41.24       40.50      3.26 o
   9   5   0        3.90        1.76      4.77 o
  10   5   0       75.88       77.22      9.49 o
 -12   6   0      125.81      129.19      9.95 o
 -11   6   0      684.86      688.52     30.53 o
 -10   6   0       34.94       31.93     12.18 o
  -9   6   0     1152.64     1207.80     24.33 o
  -8   6   0      352.20      370.14      8.32 o
  -7   6   0       48.26       41.02      2.49 o
  -6   6   0       29.75       29.15      2.08 o
  -5   6   0        9.80       13.58      1.77 o
  -4   6   0      111.21      142.14      3.81 o
  -3   6   0     1992.95     2017.21     29.67 o
  -2   6   0     1070.48     1241.68     33.07 o
  -1   6   0        0.73       -1.26      0.84 o
   0   6   0     2815.33     3055.34     55.82 o
   1   6   0        3.29        3.75      1.03 o
   2   6   0       35.90       24.39      1.66 o
   3   6   0       89.92       87.44      2.44 o
   4   6   0       29.36       34.97      1.71 o
   5   6   0        2.79        0.82      1.18 o
   6   6   0      221.90      193.18      4.78 o
   7   6   0        0.50        1.93      2.22 o
   8   6   0       48.14       41.36      3.10 o
   9   6   0       83.15       75.53     10.62 o
 -12   7   0        0.14       -6.06      5.66 o
 -11   7   0       73.16       75.04     17.08 o
 -10   7   0      620.80      652.63     19.81 o
  -9   7   0        8.22        1.07      5.75 o
  -8   7   0       61.06       63.69      3.26 o
  -7   7   0        3.50        5.81      2.08 o
  -6   7   0      440.25      466.97      9.64 o
  -5   7   0     1948.16     2029.74     29.93 o
  -4   7   0      232.22      218.57      5.12 o
  -3   7   0      845.82      890.08     14.34 o
  -2   7   0      210.41      180.09      3.64 o
  -1   7   0     1867.77     1915.88     25.58 o
   0   7   0        2.07        1.60      1.14 o
   1   7   0     1617.90     1644.45     21.05 o
   2   7   0       74.92       72.27      3.37 o
   3   7   0       57.83       65.09      2.12 o
   4   7   0      857.42      869.42     13.65 o
   5   7   0      236.28      218.45      5.96 o
   6   7   0       35.81       36.22      2.41 o
   7   7   0      211.64      218.89      9.44 o
   8   7   0        1.97       -2.38      3.42 o
 -11   8   0       58.18       54.27     10.25 o
 -10   8   0       22.33       24.01      4.69 o
  -9   8   0       24.61       31.04      4.83 o
  -8   8   0      733.26      681.68     15.32 o
  -7   8   0      406.88      369.63      8.66 o
  -6   8   0       83.73       79.78      3.43 o
  -5   8   0        5.01        4.12      1.65 o
  -4   8   0      213.30      220.97      5.06 o
  -3   8   0      377.65      370.67      6.48 o
  -2   8   0       81.09       85.77      3.55 o
  -1   8   0      577.79      569.49      9.19 o
   0   8   0      514.07      511.17     10.92 o
   1   8   0      179.04      173.69      3.51 o
   2   8   0      868.12      853.39     14.54 o
   3   8   0      350.17      357.57      7.84 o
   4   8   0       60.39       60.96      3.31 o
   5   8   0       55.53       48.28      1.81 o
   6   8   0        8.09        9.33      2.35 o
   7   8   0        0.72        9.27      8.24 o
   8   8   0      206.30      217.76     20.50 o
 -11   9   0       13.80        9.70      5.41 o
 -10   9   0      109.81      112.45      7.26 o
  -9   9   0       92.74       93.35      8.27 o
  -8   9   0      214.99      214.38      7.48 o
  -7   9   0      174.47      155.58      5.86 o
  -6   9   0       34.78       35.29      3.71 o
  -5   9   0       33.87       33.54      2.69 o
  -4   9   0     1787.72     1960.72     29.99 o
  -3   9   0     2122.17     2166.74     30.45 o
  -2   9   0      450.91      434.94      7.95 o
  -1   9   0      303.91      283.75      5.51 o
   0   9   0        4.24        7.04      1.98 o
   1   9   0      417.53      398.81      6.90 o
   2   9   0      108.35      116.29      3.67 o
   3   9   0      128.16      129.47      3.59 o
   4   9   0       49.94       53.09      3.78 o
   5   9   0       46.84       41.82      3.01 o
   6   9   0      483.62      503.17     24.58 o
   7   9   0       12.73        3.55     19.89 o
 -10  10   0       19.93       16.81      5.30 o
  -9  10   0       12.97       13.77      4.81 o
  -8  10   0        7.18       15.69      3.53 o
  -7  10   0       31.83       19.72      3.80 o
  -6  10   0      238.06      229.01      7.60 o
  -5  10   0       36.46       32.99      3.38 o
  -4  10   0       35.43       35.70      2.77 o
  -3  10   0      439.36      459.18      8.71 o
  -2  10   0     1035.84     1075.89     17.18 o
  -1  10   0       97.16      102.64      3.67 o
   0  10   0      149.16      127.02      3.58 o
   1  10   0       19.51       22.32      4.48 o
   2  10   0        0.71        0.98      1.43 o
   3  10   0        0.21        0.69      1.26 o
   4  10   0      146.45      144.64     16.68 o
   5  10   0        9.76        3.22      9.65 o
   6  10   0       36.58       53.05     14.07 o
 -10  11   0      123.95      124.77     10.79 o
  -9  11   0        0.24       -2.13      4.50 o
  -8  11   0       38.29       52.01      6.46 o
  -7  11   0       22.90       21.26      4.10 o
  -6  11   0      148.51      147.07      6.74 o
  -5  11   0      450.54      450.41     12.35 o
  -4  11   0      212.07      199.42      7.43 o
  -3  11   0        0.07        4.07      1.96 o
  -2  11   0      576.88      586.72     12.85 o
  -1  11   0       16.97       24.64      2.46 o
   0  11   0       28.64       25.94      1.98 o
   1  11   0      114.66      124.27      5.74 o
   2  11   0       11.89       13.11      2.09 o
   3  11   0        1.20        2.44      2.00 o
   4  11   0      270.87      288.57     23.31 o
  -9  12   0       17.77       28.56     10.05 o
  -8  12   0      118.04      108.41      8.61 o
  -7  12   0       32.72       37.03     10.37 o
  -6  12   0        1.67        1.22      3.46 o
  -5  12   0       11.23       11.90      3.74 o
  -4  12   0      677.44      661.09     21.06 o
  -3  12   0       16.38       11.67      6.08 o
  -2  12   0      142.06      143.55      7.41 o
  -1  12   0      475.68      495.96     11.72 o
   0  12   0        4.94        7.40      3.90 o
   1  12   0        6.17        7.65      2.76 o
   2  12   0      455.39      439.03     36.77 o
   3  12   0      194.85      195.53     13.48 o
  -7  13   0       54.75       72.51     14.63 o
  -6  13   0       13.67       12.23      4.66 o
  -5  13   0       68.39       42.52      5.52 o
  -4  13   0      212.28      193.77     14.69 o
  -3  13   0       92.94       77.97      9.44 o
  -2  13   0      177.92      153.04      8.80 o
  -1  13   0       56.78       50.88      5.45 o
   0  13   0       42.13       36.58      4.57 o
   1  13   0        0.19        4.51     10.45 o
   3 -14   1       69.42       68.77      8.06 o
  -1 -13   1        2.37        4.52      5.09 o
   0 -13   1      168.28      151.78      8.97 o
   1 -13   1        1.56        5.52      4.53 o
   2 -13   1       22.80       24.23      4.28 o
   3 -13   1      205.83      211.03     10.44 o
   4 -13   1        3.41        8.59      5.12 o
   5 -13   1      223.12      201.23     10.72 o
   6 -13   1       93.99       82.21      7.77 o
   7 -13   1       61.28       64.55      7.54 o
  -3 -12   1       33.02       29.02      7.42 o
  -2 -12   1       57.79       51.51     15.46 o
  -1 -12   1      201.02      183.72      7.22 o
   0 -12   1      123.47      131.76      6.05 o
   1 -12   1        0.48       -3.46      3.51 o
   2 -12   1       45.19       43.48      4.70 o
   3 -12   1       11.91       12.33      3.59 o
   4 -12   1       14.14       16.03      3.59 o
   5 -12   1       35.44       35.56      3.82 o
   6 -12   1      288.03      273.72     11.26 o
   7 -12   1      344.25      314.53     14.35 o
   8 -12   1        0.00       -2.31      5.47 o
  -5 -11   1        0.09       -7.23     17.28 o
  -4 -11   1       34.43       41.40     12.86 o
  -3 -11   1       29.23       25.80      3.19 o
  -2 -11   1      516.16      503.21     16.23 o
  -1 -11   1       57.84       51.26      3.60 o
   0 -11   1      108.90       91.12      3.83 o
   1 -11   1      143.83      154.37      5.51 o
   2 -11   1       14.71       21.47      2.99 o
   3 -11   1        2.20        7.76      4.37 o
   4 -11   1       55.76       40.62      4.00 o
   5 -11   1      144.08      143.41      6.46 o
   6 -11   1       15.00       17.45      3.37 o
   7 -11   1      417.29      412.85     17.34 o
   8 -11   1       85.07       76.28      6.65 o
   9 -11   1       51.65       46.10      8.74 o
  10 -11   1       65.36       79.58     13.26 o
  -6 -10   1      239.87      268.07     26.93 o
  -5 -10   1      118.42      118.11      6.90 o
  -4 -10   1      101.44      123.93      4.92 o
  -3 -10   1       25.30       19.67      3.02 o
  -2 -10   1      144.50      156.39      8.60 o
  -1 -10   1      109.32      101.98      3.12 o
   0 -10   1        9.10       11.66      1.83 o
   1 -10   1      195.42      203.65      4.98 o
   2 -10   1       83.68       79.37      3.33 o
   3 -10   1      315.21      293.82      6.45 o
   4 -10   1      364.74      351.53      7.53 o
   5 -10   1      869.79      902.38     18.71 o
   6 -10   1      221.39      207.96      7.29 o
   7 -10   1       82.79       84.22      4.84 o
   8 -10   1      636.80      668.15     22.33 o
   9 -10   1        1.60       -0.12      4.05 o
  10 -10   1        3.79        2.55      6.35 o
  -7  -9   1       84.38       76.36     14.47 o
  -6  -9   1       42.30       58.28     16.08 o
  -5  -9   1       95.76       84.91      3.93 o
  -4  -9   1      212.04      218.19      6.02 o
  -3  -9   1      491.34      488.92      8.86 o
  -2  -9   1     1035.34     1032.21     15.56 o
  -1  -9   1       27.80       30.07      2.31 o
   0  -9   1       51.58       59.64      2.33 o
   1  -9   1      309.55      294.86      5.74 o
   2  -9   1      929.63      987.07     15.34 o
   3  -9   1      700.26      625.35     14.25 o
   4  -9   1      216.32      202.49      5.16 o
   5  -9   1      111.97      106.46      3.98 o
   6  -9   1      170.35      179.45      6.32 o
   7  -9   1      148.73      141.68      6.01 o
   8  -9   1       52.67       53.99      6.56 o
   9  -9   1       42.73       45.79      5.26 o
  10  -9   1       30.16       34.24      5.30 o
  11  -9   1       21.32       25.26      5.35 o
  -8  -8   1       52.22       45.72      9.17 o
  -7  -8   1      339.66      345.23     15.01 o
  -6  -8   1      180.84      157.40      7.25 o
  -5  -8   1       11.59       10.47      2.54 o
  -4  -8   1      347.81      352.06      7.08 o
  -3  -8   1       71.91       70.41      2.39 o
  -2  -8   1      109.18      105.90      3.25 o
  -1  -8   1      259.17      267.57      4.90 o
   0  -8   1      123.28      121.12      3.17 o
   1  -8   1      412.37      393.33      6.84 o
   2  -8   1      921.20      893.79     13.80 o
   3  -8   1      240.20      217.99      4.81 o
   4  -8   1       56.90       58.58      2.71 o
   5  -8   1       70.58       68.71      3.71 o
   6  -8   1     1096.99     1171.41     26.78 o
   7  -8   1     1553.08     1582.09     27.38 o
   8  -8   1      492.93      508.38     13.50 o
   9  -8   1      170.19      167.98     10.23 o
  10  -8   1      147.01      125.75      7.56 o
  11  -8   1       16.91       18.66      5.95 o
  -9  -7   1      101.78       88.13      9.24 o
  -8  -7   1       39.46       38.57      3.74 o
  -7  -7   1      225.03      230.11      6.33 o
  -6  -7   1      288.34      302.63     10.89 o
  -5  -7   1       15.37       11.83      2.19 o
  -4  -7   1       47.20       44.46      2.93 o
  -3  -7   1      539.72      535.44      9.49 o
  -2  -7   1      226.27      229.82      4.21 o
  -1  -7   1       24.55       20.98      1.63 o
   0  -7   1      541.16      479.01      7.78 o
   1  -7   1      602.65      628.75     10.40 o
   2  -7   1        6.68       10.10      1.44 o
   3  -7   1      666.46      634.51     10.63 o
   4  -7   1      207.18      199.58      4.65 o
   5  -7   1      214.12      217.37      4.92 o
   6  -7   1      911.80      924.69     15.65 o
   7  -7   1      890.34     1005.17     17.36 o
   8  -7   1       23.25       18.59      2.57 o
   9  -7   1        0.69       -0.50      3.30 o
  10  -7   1       57.64       52.57     12.46 o
  11  -7   1      108.22      108.32      8.53 o
  12  -7   1      183.34      198.14     18.49 o
  -9  -6   1        6.20        5.94      3.82 o
  -8  -6   1       20.99       28.27      4.76 o
  -7  -6   1      330.28      307.42      6.98 o
  -6  -6   1        4.47        1.89      1.43 o
  -5  -6   1      708.32      654.31     11.46 o
  -4  -6   1        0.33        3.25      1.42 o
  -3  -6   1       67.43       85.44      2.67 o
  -2  -6   1        0.71        2.89      2.42 o
  -1  -6   1        0.08       -0.80      0.92 o
   0  -6   1        6.21        5.82      0.97 o
   1  -6   1     1737.58     1818.78     24.11 o
   2  -6   1     2884.17     3230.80     45.10 o
   3  -6   1     1547.58     1651.06     24.94 o
   4  -6   1      758.84      789.77     13.07 o
   5  -6   1       12.73        9.70      1.95 o
   6  -6   1      334.68      384.36      8.04 o
   7  -6   1      249.45      257.56      6.24 o
   8  -6   1        2.12        3.24      2.13 o
   9  -6   1       83.75       74.99      4.20 o
  10  -6   1        0.06        1.10      5.82 o
  11  -6   1      498.36      504.06     22.71 o
  12  -6   1       78.88       77.47      8.10 o
 -10  -5   1       14.85        8.05      7.24 o
  -9  -5   1      158.16      172.84     10.70 o
  -8  -5   1      499.55      470.23     12.18 o
  -7  -5   1      121.45      149.81      5.23 o
  -6  -5   1     1247.57     1219.06     18.30 o
  -5  -5   1       23.47       22.13      1.73 o
  -4  -5   1      676.02      698.03     10.79 o
  -3  -5   1      426.85      406.83      5.52 o
  -2  -5   1     2034.18     2114.36     24.30 o
  -1  -5   1      473.03      448.54      6.84 o
   0  -5   1      102.91      121.52      2.52 o
   1  -5   1     1981.27     1930.32     27.31 o
   2  -5   1      243.72      279.05      5.95 o
   3  -5   1      251.09      315.49      5.72 o
   4  -5   1       46.20       49.19      2.21 o
   5  -5   1       57.15       56.41      3.27 o
   6  -5   1      119.07      137.84      4.26 o
   7  -5   1       72.13       74.26      3.02 o
   8  -5   1       36.75       42.28      3.09 o
   9  -5   1      334.90      375.72     10.78 o
  10  -5   1      124.20      131.07     10.24 o
  11  -5   1      238.09      253.98     13.76 o
  12  -5   1       10.38        3.30     12.46 o
 -10  -4   1      102.59      110.56     13.08 o
  -9  -4   1        4.92        3.40      2.33 o
  -8  -4   1        0.89        2.65      1.76 o
  -7  -4   1      227.05      239.89      5.63 o
  -6  -4   1        0.17        1.00      1.61 o
  -5  -4   1      317.39      296.62      6.26 o
  -4  -4   1      622.21      583.68      8.16 o
  -3  -4   1      228.76      241.81      4.28 o
  -2  -4   1      298.37      340.21      4.31 o
  -1  -4   1       37.41       57.16      1.42 o
   0  -4   1       30.90       29.27      1.21 o
   1  -4   1       74.17       71.64      2.17 o
   2  -4   1     4049.49     3973.11     53.92 o
   3  -4   1      676.11      728.06     11.23 o
   4  -4   1       14.81       25.43      2.65 o
   5  -4   1       20.62       10.33      1.77 o
   6  -4   1      398.32      465.54      8.72 o
   7  -4   1      516.57      523.64      9.93 o
   8  -4   1      102.62       97.72      4.35 o
   9  -4   1       36.32       36.71      3.19 o
  10  -4   1       45.09       43.50      4.76 o
  11  -4   1        0.27        5.25      6.35 o
  12  -4   1       81.45       71.54      7.96 o
 -11  -3   1        5.68        5.35      4.45 o
 -10  -3   1       52.30       41.48      3.88 o
  -9  -3   1       18.66       18.85      2.46 o
  -8  -3   1        7.11        7.35      2.62 o
  -7  -3   1      291.12      298.70      5.90 o
  -6  -3   1      276.85      290.13      5.48 o
  -5  -3   1       40.44       34.47      1.65 o
  -4  -3   1      300.16      346.80      5.17 o
  -3  -3   1       18.86        7.21      0.91 o
  -2  -3   1      145.64      132.93      2.31 o
  -1  -3   1      363.77      321.57      4.66 o
   0  -3   1     4439.04     4195.06     55.81 o
   1  -3   1       74.46       61.90      1.49 o
   2  -3   1      262.03      251.46      4.55 o
   3  -3   1     3162.69     2902.67     40.12 o
   4  -3   1      185.11      237.82      4.69 o
   5  -3   1      475.53      544.57      9.08 o
   6  -3   1      743.35      745.97     13.49 o
   7  -3   1        0.12        1.16      1.62 o
   8  -3   1       35.51       37.82      3.43 o
   9  -3   1      344.04      358.19      9.15 o
  10  -3   1        6.46       11.47      3.47 o
  11  -3   1      288.84      291.89     11.87 o
  12  -3   1      514.79      532.59     21.58 o
 -11  -2   1       16.85       21.67      4.74 o
 -10  -2   1      265.67      275.75      9.26 o
  -9  -2   1       47.66       45.37      3.30 o
  -8  -2   1      101.33      105.44      3.77 o
  -7  -2   1      180.19      175.04      4.06 o
  -6  -2   1       29.98       32.54      1.76 o
  -5  -2   1     1693.77     1714.91     25.17 o
  -4  -2   1       76.38       98.53      2.28 o
  -3  -2   1      172.56      155.32      2.93 o
  -2  -2   1      386.98      363.06      4.69 o
  -1  -2   1      273.15      272.66      3.23 o
   0  -2   1        0.37        1.55      0.40 o
   1  -2   1       32.07       27.71      1.23 o
   2  -2   1     2524.50     2516.67     58.45 o
   3  -2   1     1441.37     1397.87     20.39 o
   4  -2   1     3555.41     3597.04     58.11 o
   5  -2   1      540.23      584.27     11.05 o
   6  -2   1      308.90      326.32      6.65 o
   7  -2   1      886.64      898.47     17.55 o
   8  -2   1       45.75       51.82      3.29 o
   9  -2   1       90.05       78.52      3.51 o
  10  -2   1       57.39       65.05      6.33 o
  11  -2   1        0.42       -4.93      3.28 o
  12  -2   1      388.07      397.69     16.52 o
 -12  -1   1       33.93       33.82      6.57 o
 -11  -1   1       68.18       67.80      6.31 o
 -10  -1   1        2.64        6.94      3.24 o
  -9  -1   1       23.29       20.55      3.00 o
  -8  -1   1       43.75       43.15      2.69 o
  -7  -1   1       24.39       20.85      2.09 o
  -6  -1   1      118.15      123.68      3.89 o
  -5  -1   1     1402.97     1407.35     22.04 o
  -4  -1   1      208.32      217.15      9.17 o
  -3  -1   1       50.03       45.34      1.63 o
  -2  -1   1       21.09       17.07      0.77 o
  -1  -1   1     2776.93     2274.89     45.42 o
   1  -1   1     2671.16     2321.67     73.44 o
   2  -1   1     4448.17     4431.44     59.07 o
   3  -1   1     1313.83     1233.05     21.30 o
   4  -1   1     1784.31     1800.29     27.96 o
   5  -1   1      357.80      324.50      6.31 o
   6  -1   1        0.76        4.54      1.45 o
   7  -1   1        1.72        3.47      1.44 o
   8  -1   1       20.52       20.41      2.24 o
   9  -1   1        1.22        0.63      2.44 o
  10  -1   1       82.79       78.73      5.67 o
  11  -1   1        7.35       11.15      3.85 o
  12  -1   1        3.60        9.90      5.93 o
 -12   0   1        0.95       -5.43      3.62 o
 -11   0   1      164.49      171.29      9.08 o
 -10   0   1        0.13        3.22      2.79 o
  -9   0   1     1020.92     1038.76     17.33 o
  -8   0   1     1350.80     1425.70     23.48 o
  -7   0   1     2239.93     2376.47     38.84 o
  -6   0   1      599.60      737.70     16.86 o
  -5   0   1     4911.50     4849.76     79.67 o
  -4   0   1      241.00      203.78      4.65 o
  -3   0   1        0.00        0.84      0.97 o
  -2   0   1      189.95      205.13     10.44 o
   1   0   1      189.07      158.55      3.84 o
   3   0   1      954.68      946.99     15.23 o
   4   0   1      236.61      197.94      4.52 o
   5   0   1     1049.59     1005.66     16.45 o
   6   0   1      117.12      125.89      3.02 o
   7   0   1       15.14       19.03      1.74 o
   8   0   1      291.86      314.85      6.61 o
   9   0   1        2.50       -1.26      2.32 o
  10   0   1       16.29       12.20      3.51 o
  11   0   1        0.03       -3.69      3.49 o
 -12   1   1        0.17        6.45      5.39 o
 -11   1   1       43.47       43.16      4.36 o
 -10   1   1      123.77      114.02      5.97 o
  -9   1   1       98.88       87.15      3.94 o
  -8   1   1      305.29      332.14     13.93 o
  -7   1   1       70.60       68.08      3.54 o
  -6   1   1        0.31       21.89      5.29 o
  -5   1   1       30.03       27.31      2.37 o
  -4   1   1       96.01      100.06      2.59 o
  -3   1   1      592.68      553.11      9.26 o
  -2   1   1      398.79      385.78      8.48 o
   1   1   1     2450.96     2196.24     39.00 o
   2   1   1    12961.04    11600.05    181.44 o
   3   1   1     1097.26      959.33     15.20 o
   4   1   1      143.45      148.15      3.04 o
   5   1   1      343.12      312.13      6.16 o
   6   1   1      841.17      866.86     13.53 o
   7   1   1       17.27       25.64      1.88 o
   8   1   1       34.17       38.90      2.39 o
   9   1   1       20.64       27.12      4.41 o
  10   1   1       66.76       63.89      6.53 o
  11   1   1        8.37        6.20      4.38 o
 -12   2   1        6.91        0.53      4.09 o
 -11   2   1       26.18       24.75      4.30 o
 -10   2   1      213.67      208.01     10.95 o
  -9   2   1       30.04       32.40      2.94 o
  -8   2   1        2.04        6.19      1.99 o
  -7   2   1     1439.44     1486.71     25.33 o
  -6   2   1       30.23       27.06      2.56 o
  -5   2   1      370.57      369.49      7.62 o
  -4   2   1       43.19       42.72      2.86 o
  -3   2   1        5.00        3.50      0.78 o
  -2   2   1       54.52       39.93      1.98 o
  -1   2   1      943.88      869.72     19.95 o
   0   2   1       36.06       35.48      0.87 o
   1   2   1     1437.66     1286.41     17.37 o
   2   2   1       16.17       20.22      1.52 o
   3   2   1      183.34      199.29      3.87 o
   4   2   1     2329.21     2434.95     42.15 o
   5   2   1       58.14       60.43      2.30 o
   6   2   1       65.32       69.53      2.64 o
   7   2   1      227.06      228.48      5.83 o
   8   2   1        8.63        7.47      1.76 o
   9   2   1       25.15       16.83      2.65 o
  10   2   1      128.84      129.33      6.14 o
  11   2   1      223.89      225.39     10.38 o
 -12   3   1       49.55       43.86      6.39 o
 -11   3   1      221.15      231.63     10.17 o
 -10   3   1      445.31      451.60     18.33 o
  -9   3   1     1106.26     1164.73     23.27 o
  -8   3   1      119.30      124.69      5.40 o
  -7   3   1       50.94       62.31      2.98 o
  -6   3   1      531.93      516.38      9.03 o
  -5   3   1      525.81      513.48      8.82 o
  -4   3   1      561.73      559.25      9.10 o
  -3   3   1     1016.17      942.14     14.10 o
  -2   3   1     1327.16     1324.03     18.93 o
  -1   3   1       34.97       33.26      1.01 o
   0   3   1     1170.11     1079.38     14.26 o
   1   3   1      393.75      353.71      4.73 o
   2   3   1      794.54      841.18     11.51 o
   3   3   1     1934.70     2035.74     24.43 o
   4   3   1      534.32      540.89     10.29 o
   5   3   1        0.17       -0.57      1.29 o
   6   3   1       52.95       52.32      2.00 o
   7   3   1       22.54       22.73      2.00 o
   8   3   1      236.22      233.21      5.71 o
   9   3   1        6.58        6.29      2.79 o
  10   3   1       21.10       22.52      3.88 o
 -12   4   1       24.14       27.04      7.81 o
 -11   4   1      300.80      307.82     11.77 o
 -10   4   1      194.65      189.64      9.01 o
  -9   4   1      797.62      829.75     17.38 o
  -8   4   1       40.19       40.33      2.86 o
  -7   4   1       33.14       47.25      3.39 o
  -6   4   1      471.40      543.12     13.52 o
  -5   4   1     3752.26     3722.23     51.98 o
  -4   4   1       37.71       67.00      2.22 o
  -3   4   1      176.84      163.32      4.05 o
  -2   4   1     2172.64     2158.60     29.77 o
  -1   4   1      417.51      381.92      5.61 o
   0   4   1        0.68        0.37      0.77 o
   1   4   1      285.26      233.45      3.50 o
   2   4   1       25.19       13.70      1.45 o
   3   4   1       26.01       16.51      0.97 o
   4   4   1      387.76      388.68      6.45 o
   5   4   1      260.16      251.69      4.85 o
   6   4   1       33.01       28.88      1.62 o
   7   4   1      268.70      266.46      5.76 o
   8   4   1        0.03        1.27      2.18 o
   9   4   1       73.30       78.40      8.17 o
  10   4   1       16.22       13.66      4.83 o
 -12   5   1       31.23       23.06      8.84 o
 -11   5   1      178.70      184.98     25.12 o
 -10   5   1      171.92      174.90      8.62 o
  -9   5   1        0.01        3.57      2.37 o
  -8   5   1        7.72        8.55      2.21 o
  -7   5   1      422.42      431.24      8.38 o
  -6   5   1        0.60        3.05      1.70 o
  -5   5   1       61.57       88.71      3.64 o
  -4   5   1       52.78       95.19      4.76 o
  -3   5   1      621.65      661.89     10.49 o
  -2   5   1       95.30      100.94      5.79 o
  -1   5   1      128.32      104.96      2.19 o
   0   5   1      550.28      584.71      7.77 o
   1   5   1      209.18      239.83      3.84 o
   2   5   1     1410.23     1417.99     17.41 o
   3   5   1     1245.18     1216.55     16.43 o
   4   5   1       54.78       62.20      1.65 o
   5   5   1      200.38      201.21      5.73 o
   6   5   1      189.24      209.82      8.09 o
   7   5   1       16.47       14.02      1.73 o
   8   5   1        0.55       -0.90      2.81 o
   9   5   1      602.82      647.39     21.52 o
 -12   6   1       33.03       28.26      6.39 o
 -11   6   1      258.27      291.81     14.92 o
 -10   6   1       43.86       38.36      5.12 o
  -9   6   1       60.09       61.50      3.80 o
  -8   6   1       70.61       77.41      3.69 o
  -7   6   1       85.10       90.40      3.29 o
  -6   6   1      150.03      152.00      4.16 o
  -5   6   1      215.75      221.41      4.91 o
  -4   6   1      262.50      270.84      8.57 o
  -3   6   1      407.15      413.68      7.17 o
  -2   6   1      277.02      349.73      5.91 o
  -1   6   1      549.73      568.37      8.42 o
   0   6   1      137.25      138.82      4.55 o
   1   6   1      245.03      245.96      4.73 o
   2   6   1        3.31        6.68      0.68 o
   3   6   1       24.22       29.34      1.24 o
   4   6   1       24.16       14.67      1.12 o
   5   6   1      188.76      174.19      4.16 o
   6   6   1      138.40      136.88      6.53 o
   7   6   1       41.91       45.33      2.28 o
   8   6   1      107.89      102.58      7.17 o
   9   6   1      554.58      548.61     26.36 o
 -12   7   1       17.65       21.36      6.23 o
 -11   7   1      365.64      333.76     17.04 o
 -10   7   1        1.27        2.67      3.63 o
  -9   7   1      149.73      161.38      6.17 o
  -8   7   1      330.54      338.53      8.44 o
  -7   7   1      719.45      738.97     13.72 o
  -6   7   1      442.97      445.73      9.16 o
  -5   7   1        1.11        3.92      1.74 o
  -4   7   1      286.07      330.16      7.25 o
  -3   7   1      381.00      419.52      7.76 o
  -2   7   1       43.76       38.14      1.76 o
  -1   7   1        6.00        6.36      1.48 o
   0   7   1      145.98      112.11      2.61 o
   1   7   1       10.48       12.51      1.60 o
   2   7   1      263.53      281.36      5.18 o
   3   7   1      305.20      292.08      5.28 o
   4   7   1      610.29      606.59     10.62 o
   5   7   1       44.67       45.84      3.54 o
   6   7   1      296.75      304.46      9.14 o
   7   7   1        3.20       12.47      7.82 o
   8   7   1       32.02       44.40      7.05 o
 -11   8   1       64.95       58.82      7.39 o
 -10   8   1        0.25        3.25      4.58 o
  -9   8   1        0.12        2.83      4.48 o
  -8   8   1      965.82      982.60     20.04 o
  -7   8   1      216.45      222.46      6.00 o
  -6   8   1       90.17       82.25      5.78 o
  -5   8   1      238.58      210.58      5.03 o
  -4   8   1       50.99       49.04      2.35 o
  -3   8   1       61.42       69.03      4.33 o
  -2   8   1      533.82      540.64      8.76 o
  -1   8   1      154.82      149.52      3.24 o
   0   8   1      138.80      143.91      3.74 o
   1   8   1     3093.95     3099.06     42.08 o
   2   8   1      986.87     1007.65     21.42 o
   3   8   1       45.05       47.06      1.65 o
   4   8   1      289.97      301.14     10.29 o
   5   8   1      218.29      211.76     12.06 o
   6   8   1       87.32       91.13      8.92 o
   7   8   1       91.29       95.08     11.59 o
 -11   9   1       30.23       33.56      8.48 o
 -10   9   1      193.27      197.82     10.19 o
  -9   9   1      609.06      601.04     20.04 o
  -8   9   1      502.99      535.47     15.60 o
  -7   9   1      591.57      554.23     12.97 o
  -6   9   1      547.67      548.54     11.76 o
  -5   9   1        6.51        3.73      1.95 o
  -4   9   1      560.60      565.07      9.95 o
  -3   9   1      100.07       94.13      3.48 o
  -2   9   1       18.31       30.57      5.47 o
  -1   9   1      375.30      364.00      7.04 o
   0   9   1     2149.61     2242.88     31.60 o
   1   9   1      227.20      226.32      5.36 o
   2   9   1       41.43       37.72      2.14 o
   3   9   1        0.72       -6.86      4.61 o
   4   9   1       63.62       68.58      6.14 o
   5   9   1      530.55      561.90     22.87 o
   6   9   1        1.83      -10.56      7.04 o
 -10  10   1       27.16       37.63      8.68 o
  -9  10   1      267.68      271.05     12.92 o
  -8  10   1        4.71        1.32      3.05 o
  -7  10   1       95.86       92.62      5.68 o
  -6  10   1       68.42       67.79      3.96 o
  -5  10   1      214.95      211.94      7.58 o
  -4  10   1      108.73      103.48      3.71 o
  -3  10   1       57.35       54.66      3.15 o
  -2  10   1       16.28       22.12      1.97 o
  -1  10   1      121.30      112.16      3.52 o
   0  10   1       36.83       39.54      2.25 o
   1  10   1       26.05       23.49      2.03 o
   2  10   1      233.80      228.22      4.81 o
   3  10   1        1.61        1.32      4.82 o
   4  10   1       23.29       35.80      6.85 o
   5  10   1       92.48       76.36     13.66 o
 -10  11   1      180.08      211.52     14.20 o
  -9  11   1      158.75      160.71     10.38 o
  -8  11   1       40.42       39.17      4.45 o
  -7  11   1      291.82      289.56     10.24 o
  -6  11   1       28.16       35.42      4.83 o
  -5  11   1       19.75       17.86      3.02 o
  -4  11   1        3.34        3.16      2.41 o
  -3  11   1        0.15        1.13      1.98 o
  -2  11   1       28.52       29.88      3.12 o
  -1  11   1      244.44      241.33      6.65 o
   0  11   1      559.92      570.48     11.59 o
   1  11   1      101.03       96.98      3.70 o
   2  11   1      490.46      542.11     20.74 o
   3  11   1       95.15      101.38     10.91 o
   4  11   1        3.66       -1.26      6.75 o
  -9  12   1       62.37       96.92     19.09 o
  -8  12   1      322.79      346.43     15.38 o
  -7  12   1        1.52        2.39      4.01 o
  -6  12   1      110.77      117.83      7.93 o
  -5  12   1        2.98        7.65      4.28 o
  -4  12   1       12.95       16.87      3.37 o
  -3  12   1       89.25       92.40      6.81 o
  -2  12   1      132.02      127.61      5.94 o
  -1  12   1       47.14       37.37      4.85 o
   0  12   1       95.20       87.41      4.64 o
   1  12   1      368.03      379.49     23.00 o
   2  12   1        0.51        1.37      6.02 o
   3  12   1       18.65       24.84     20.90 o
  -7  13   1      199.18      197.31     15.53 o
  -6  13   1       11.40        9.60      4.47 o
  -5  13   1        0.08        6.01      3.82 o
  -4  13   1        6.52        1.47      5.39 o
  -3  13   1       13.39       16.03     10.85 o
  -2  13   1       23.72       21.06     13.06 o
  -1  13   1       19.96       15.81      4.42 o
   0  13   1      105.56      100.10      6.33 o
   1  13   1       27.46       28.82      8.24 o
   3 -14   2       18.48      -17.28     13.26 o
  -1 -13   2      359.27      396.10     16.14 o
   0 -13   2        1.13       -4.42      8.64 o
   1 -13   2      157.29      155.65      8.47 o
   2 -13   2      190.94      183.51      9.77 o
   3 -13   2        0.78        0.19      3.70 o
   4 -13   2      120.34      133.88      8.62 o
   5 -13   2      320.88      307.67     21.55 o
   6 -13   2       10.61        0.49      4.52 o
   7 -13   2      400.60      427.94     24.65 o
  -3 -12   2        0.53       -0.84      5.43 o
  -2 -12   2      172.32      200.57      9.71 o
  -1 -12   2       39.04       33.42      4.72 o
   0 -12   2      423.33      399.15     13.51 o
   1 -12   2      435.90      471.70     16.45 o
   2 -12   2        1.82        7.31      7.46 o
   3 -12   2      214.22      218.44      8.04 o
   4 -12   2      165.83      167.57     11.02 o
   5 -12   2        1.86        2.33      4.81 o
   6 -12   2      102.84      111.25     11.00 o
   7 -12   2       29.63       28.68      5.53 o
   8 -12   2       25.65       18.01      5.18 o
  -5 -11   2       74.63      116.15     20.50 o
  -4 -11   2      343.45      345.12     15.68 o
  -3 -11   2       74.10       73.21      8.89 o
  -2 -11   2        9.83        8.45      2.77 o
  -1 -11   2      138.79      144.99      6.44 o
   0 -11   2       66.57       67.42      3.46 o
   1 -11   2        3.44        2.93      1.96 o
   2 -11   2      730.40      677.84     14.83 o
   3 -11   2       52.19       45.85      4.02 o
   4 -11   2        0.02        6.98      3.28 o
   5 -11   2      165.41      198.90      7.84 o
   6 -11   2       41.23       33.88      3.97 o
   7 -11   2        1.44       -4.13      4.20 o
   8 -11   2      275.00      315.29     13.97 o
   9 -11   2        0.00        0.68      4.65 o
  -6 -10   2      144.14      163.98     22.91 o
  -5 -10   2       45.75       58.03      5.54 o
  -4 -10   2      302.80      294.49     13.52 o
  -3 -10   2       58.46       70.38      3.42 o
  -2 -10   2        0.17        2.30      1.57 o
  -1 -10   2       37.91       39.31      2.47 o
   0 -10   2     1935.50     2034.57     28.45 o
   1 -10   2        2.56        1.53      1.44 o
   2 -10   2      304.35      302.64      7.48 o
   3 -10   2     1127.56     1183.12     19.45 o
   4 -10   2       68.54       64.00      3.76 o
   5 -10   2       38.55       34.83      3.27 o
   6 -10   2       91.54       93.62      5.02 o
   7 -10   2      179.26      185.03      8.24 o
   8 -10   2       81.53       91.33      6.42 o
   9 -10   2       12.99       14.21      6.60 o
  10 -10   2       17.84       13.91      5.18 o
  -7  -9   2      146.85      135.77     10.25 o
  -6  -9   2        7.92        7.72      2.39 o
  -5  -9   2      310.75      292.44     14.08 o
  -4  -9   2      300.01      283.64      6.75 o
  -3  -9   2      109.03       97.73      3.19 o
  -2  -9   2       29.38       30.33      2.11 o
  -1  -9   2        5.96       10.48      1.50 o
   0  -9   2       71.11       70.47      2.43 o
   1  -9   2        1.73        2.44      1.69 o
   2  -9   2      516.48      587.53     12.15 o
   3  -9   2        0.98        1.75      2.01 o
   4  -9   2       21.68       25.26      2.29 o
   5  -9   2      393.66      353.52     10.61 o
   6  -9   2       10.71        9.67      2.23 o
   7  -9   2        9.67        7.34      2.81 o
   8  -9   2      177.75      184.07      8.46 o
   9  -9   2      212.82      216.53     10.00 o
  10  -9   2       65.66       73.78      6.78 o
  11  -9   2      227.81      221.34     12.12 o
  -8  -8   2      128.56      120.26      8.37 o
  -7  -8   2       38.57       35.53      3.73 o
  -6  -8   2        1.00        1.37      2.15 o
  -5  -8   2      121.73      118.04      5.15 o
  -4  -8   2        0.29       -0.38      1.80 o
  -3  -8   2       52.61       40.23      2.12 o
  -2  -8   2      365.20      385.82      6.86 o
  -1  -8   2      970.79      943.00     13.23 o
   0  -8   2        0.01       -0.14      1.12 o
   1  -8   2     1506.89     1495.26     21.17 o
   2  -8   2      640.56      716.73     34.67 o
   3  -8   2        5.34        7.56      1.56 o
   4  -8   2      382.75      400.06      8.30 o
   5  -8   2     1123.41     1133.80     18.79 o
   6  -8   2      817.10      855.16     16.49 o
   7  -8   2      294.79      281.77      7.20 o
   8  -8   2      338.36      338.37     12.75 o
   9  -8   2      516.39      516.03     17.40 o
  10  -8   2      222.51      232.83     11.59 o
  11  -8   2        0.98        1.61      5.40 o
  -9  -7   2        3.05        0.60      4.03 o
  -8  -7   2        0.74        0.94      3.55 o
  -7  -7   2        0.77        1.42      2.68 o
  -6  -7   2       90.65       91.32      3.71 o
  -5  -7   2      122.50      127.73      3.84 o
  -4  -7   2     2376.84     2434.19     36.74 o
  -3  -7   2     1532.93     1518.22     20.64 o
  -2  -7   2      540.09      534.76      8.14 o
  -1  -7   2      966.33      950.11     12.79 o
   0  -7   2       40.40       40.48      1.84 o
   1  -7   2       14.68       12.47      1.41 o
   2  -7   2     1522.23     1552.33     28.01 o
   3  -7   2        0.66        1.25      1.59 o
   4  -7   2      100.20       94.63      4.16 o
   5  -7   2     1440.19     1412.38     23.13 o
   6  -7   2      185.43      196.39      5.00 o
   7  -7   2       10.52        6.33      2.00 o
   8  -7   2       86.17       84.90      3.82 o
   9  -7   2        4.82       -0.89      5.60 o
  10  -7   2      297.43      307.39     14.87 o
  11  -7   2      215.26      223.17     12.93 o
  -9  -6   2        4.13        1.37      4.46 o
  -8  -6   2      391.66      386.38      9.34 o
  -7  -6   2      137.95      136.45      4.26 o
  -6  -6   2      824.92      829.84     14.46 o
  -5  -6   2       71.15       65.99      2.41 o
  -4  -6   2        5.95       11.49      1.41 o
  -3  -6   2      327.50      308.43      6.65 o
  -2  -6   2       22.68       22.51      1.36 o
  -1  -6   2      426.29      456.70      7.06 o
   0  -6   2      807.78      770.80     12.00 o
   1  -6   2      396.90      432.41      7.51 o
   2  -6   2      179.60      230.84      4.64 o
   3  -6   2     1486.32     1549.74     23.37 o
   4  -6   2       49.41       47.04      2.05 o
   5  -6   2      186.79      201.82      4.76 o
   6  -6   2      656.57      683.54     11.93 o
   7  -6   2       29.31       26.98      2.49 o
   8  -6   2      344.27      381.71      8.46 o
   9  -6   2      200.75      216.40      9.04 o
  10  -6   2       34.47       16.99      9.92 o
  11  -6   2       76.35       66.45      8.64 o
  12  -6   2       10.73       16.08     11.66 o
 -10  -5   2        0.17       -1.53      3.48 o
  -9  -5   2      469.05      473.93     14.43 o
  -8  -5   2       95.28      104.15      4.21 o
  -7  -5   2      521.84      516.10      9.51 o
  -6  -5   2      708.09      677.93     11.15 o
  -5  -5   2      670.45      719.73     10.67 o
  -4  -5   2      219.73      207.58      4.56 o
  -3  -5   2     2083.52     2165.67     25.00 o
  -2  -5   2     2047.40     2167.28     27.68 o
  -1  -5   2      309.85      344.46      5.22 o
   0  -5   2      177.58      188.12      3.26 o
   1  -5   2     1058.98     1032.06     15.54 o
   2  -5   2        9.91       14.45      1.18 o
   3  -5   2       43.90       50.94      3.06 o
   4  -5   2     1716.22     1900.14     38.41 o
   5  -5   2      292.21      317.98     10.75 o
   6  -5   2       45.79       53.15      2.49 o
   7  -5   2     1446.86     1483.84     23.41 o
   8  -5   2       22.64       25.40      2.82 o
   9  -5   2      446.53      411.75     14.64 o
  10  -5   2        0.40       -1.34      3.54 o
  11  -5   2        0.06        2.59      7.23 o
  12  -5   2        6.65       -0.93      5.54 o
 -10  -4   2       51.96       49.12      5.26 o
  -9  -4   2      349.15      358.61     10.30 o
  -8  -4   2      391.96      415.85      8.92 o
  -7  -4   2        1.28        3.64      2.07 o
  -6  -4   2      118.30      110.81      3.35 o
  -5  -4   2       65.44       48.12      2.10 o
  -4  -4   2      235.77      259.74      4.41 o
  -3  -4   2     1705.88     1749.78     20.30 o
  -2  -4   2        6.02        5.28      1.08 o
  -1  -4   2      205.02      200.44      3.12 o
   0  -4   2     2238.60     2235.71     33.70 o
   1  -4   2       79.38       80.11      2.09 o
   2  -4   2     2278.03     2448.58     34.17 o
   3  -4   2      554.38      523.21      8.41 o
   4  -4   2      170.80      164.34      3.54 o
   5  -4   2      412.47      465.56      8.22 o
   6  -4   2       47.06       57.09      3.60 o
   7  -4   2      269.18      254.61      8.50 o
   8  -4   2       32.03       41.24      2.89 o
   9  -4   2        1.72        0.87      2.69 o
  10  -4   2       71.75       73.64      7.32 o
  11  -4   2       20.68       14.22      6.41 o
  12  -4   2        2.76        2.41      5.40 o
 -11  -3   2       39.73       42.34      5.68 o
 -10  -3   2       43.62       51.72      4.39 o
  -9  -3   2       21.51       13.94      2.85 o
  -8  -3   2       43.68       45.83      2.60 o
  -7  -3   2       98.94       96.20      3.14 o
  -6  -3   2      180.13      184.23      4.18 o
  -5  -3   2     1515.20     1473.17     20.51 o
  -4  -3   2      303.11      275.97      4.68 o
  -3  -3   2      987.83     1090.53     12.86 o
  -2  -3   2     2612.36     2484.67     28.99 o
  -1  -3   2       88.63       78.32      1.49 o
   0  -3   2        0.02       -0.76      0.51 o
   1  -3   2       35.45       34.14      2.34 o
   2  -3   2     2524.50     2547.22     35.31 o
   3  -3   2        0.23       -0.21      2.23 o
   4  -3   2      365.34      328.97      5.87 o
   5  -3   2      567.18      506.45      8.56 o
   6  -3   2      860.57      940.14     16.65 o
   7  -3   2     1505.49     1506.19     26.47 o
   8  -3   2       20.48       24.11      3.90 o
   9  -3   2       31.26       27.55      2.67 o
  10  -3   2       54.38       50.60      4.88 o
  11  -3   2      381.33      385.71     25.17 o
  12  -3   2       22.11       26.90      5.07 o
 -11  -2   2       90.86       88.59      6.21 o
 -10  -2   2      160.88      188.32      7.16 o
  -9  -2   2       15.25       10.62      2.51 o
  -8  -2   2      276.17      283.41      6.22 o
  -7  -2   2       12.28       11.46      1.64 o
  -6  -2   2      170.64      163.07      3.67 o
  -5  -2   2      728.12      845.44     11.95 o
  -4  -2   2     2404.10     2550.76     32.44 o
  -3  -2   2     4537.39     4228.56     51.12 o
  -2  -2   2      240.30      219.69      3.22 o
  -1  -2   2       52.99       42.81      1.04 o
   0  -2   2       86.21       74.77      1.41 o
   1  -2   2      229.28      206.07      5.20 o
   2  -2   2      148.80      141.80      3.56 o
   3  -2   2     1693.37     1544.20     24.22 o
   4  -2   2      563.47      678.70     14.40 o
   5  -2   2      861.08      934.13     16.21 o
   6  -2   2      433.98      433.62      8.91 o
   7  -2   2       24.99       25.05      1.87 o
   8  -2   2       38.96       38.61      2.62 o
   9  -2   2      657.73      699.26     14.53 o
  10  -2   2       30.49       28.19      3.54 o
  11  -2   2       56.38       52.01      6.39 o
  12  -2   2       16.00       13.94      4.58 o
 -12  -1   2       37.88       39.56      6.30 o
 -11  -1   2       19.81       21.55      3.77 o
 -10  -1   2        2.36        1.36      3.47 o
  -9  -1   2      187.08      177.11      5.13 o
  -8  -1   2       28.45       27.10      2.35 o
  -7  -1   2       13.24       20.60      1.92 o
  -6  -1   2      674.47      737.88     11.78 o
  -5  -1   2      676.47      708.45     11.11 o
  -4  -1   2     1381.11     1346.27     19.23 o
  -3  -1   2      169.24      166.10      3.30 o
  -2  -1   2     3326.00     3076.47     37.14 o
  -1  -1   2      957.46      835.94     20.38 o
   0  -1   2        0.67        0.13      0.51 o
   1  -1   2     1727.87     1494.22     30.02 o
   2  -1   2     2347.79     2216.81     28.14 o
   3  -1   2      319.76      342.08      5.57 o
   4  -1   2      587.34      629.52     12.61 o
   5  -1   2       17.87       19.33      1.44 o
   6  -1   2      260.18      258.73      5.16 o
   7  -1   2      205.44      212.89      6.70 o
   8  -1   2       81.36       80.65      3.08 o
   9  -1   2       50.84       50.55      3.40 o
  10  -1   2       40.20       42.19      4.12 o
  11  -1   2       14.35        5.51      4.90 o
 -12   0   2        4.72        7.13      3.60 o
 -11   0   2        1.21        2.29      3.65 o
 -10   0   2        1.19        0.57      3.00 o
  -9   0   2      229.91      230.56      6.22 o
  -8   0   2      293.85      306.82      7.66 o
  -7   0   2        8.83        3.03      2.00 o
  -6   0   2      430.75      411.12      8.36 o
  -5   0   2      529.03      522.83     10.29 o
  -4   0   2      384.48      382.65      7.95 o
  -3   0   2     6229.64     5548.59     87.76 o
  -2   0   2     4514.33     4159.67     58.95 o
  -1   0   2     6026.73     5327.04    118.48 o
   0   0   2     1486.24     1314.95     35.13 o
   1   0   2     5952.27     5262.72     69.31 o
   2   0   2    23660.96    20484.50    659.12 o
   3   0   2     1706.86     1579.86     22.20 o
   4   0   2       33.32       49.82      1.52 o
   5   0   2      359.57      389.86      6.27 o
   6   0   2        2.52        6.83      2.94 o
   7   0   2       21.99       19.87      1.67 o
   8   0   2     1827.72     1882.79     31.47 o
   9   0   2      105.22       95.55      4.11 o
  10   0   2        3.78        7.00      8.64 o
  11   0   2        0.25       -7.23      4.82 o
 -12   1   2      154.90      155.28      7.96 o
 -11   1   2      131.30      137.03      6.42 o
 -10   1   2       44.38       40.94      3.91 o
  -9   1   2      251.72      242.55      7.03 o
  -8   1   2        7.70        7.56      2.17 o
  -7   1   2      362.62      379.94      8.11 o
  -6   1   2       33.20       34.33      2.13 o
  -5   1   2     1378.74     1330.37     22.41 o
  -4   1   2        2.92        3.46      1.47 o
  -3   1   2      116.73      130.20      6.83 o
  -2   1   2    25675.81    23020.90    660.52 o
  -1   1   2     1352.47     1198.09     32.02 o
   0   1   2       13.81       13.57      0.81 o
   1   1   2     2216.86     2004.70     29.14 o
   2   1   2     9155.34     8875.01    115.12 o
   3   1   2     1558.04     1499.18     21.07 o
   4   1   2     2397.26     2303.36     35.05 o
   5   1   2     1628.77     1551.43     22.11 o
   6   1   2      610.20      588.30      9.78 o
   7   1   2     4868.52     4999.86     77.23 o
   8   1   2       12.07       11.27      1.87 o
   9   1   2       14.95       10.57      2.40 o
  10   1   2       39.25       39.53      4.52 o
  11   1   2        2.59        5.61     10.65 o
 -12   2   2       37.97       32.33      5.60 o
 -11   2   2       62.42       77.04      8.50 o
 -10   2   2       18.18       21.70      3.63 o
  -9   2   2        0.15        4.69      6.63 o
  -8   2   2       47.46       44.53      4.27 o
  -7   2   2      103.65      102.08      3.48 o
  -6   2   2      464.05      510.38      9.94 o
  -5   2   2       68.73       68.89      2.65 o
  -4   2   2       70.74       50.42      1.72 o
  -3   2   2      649.02      562.09      9.68 o
  -2   2   2    10861.15    10092.22    131.50 o
  -1   2   2     3789.77     3493.84     42.37 o
   0   2   2     1853.49     1859.57     24.58 o
   1   2   2      147.58      124.04      5.63 o
   2   2   2     5462.62     5247.13     68.59 o
   3   2   2     1736.77     1669.07     21.18 o
   4   2   2      530.00      637.07     12.80 o
   5   2   2        1.17        0.95      0.74 o
   6   2   2       27.55       35.74      1.89 o
   7   2   2       27.88       20.68      1.83 o
   8   2   2      490.39      484.24     10.26 o
   9   2   2        8.15       12.25      2.78 o
  10   2   2       43.48       44.97      8.64 o
  11   2   2        4.90       18.23      5.46 o
 -12   3   2       10.86       12.47      5.54 o
 -11   3   2      160.98      157.45      9.01 o
 -10   3   2     1032.81     1060.28     30.62 o
  -9   3   2       71.97       71.88      3.99 o
  -8   3   2       69.51       73.06      3.73 o
  -7   3   2     1001.38     1009.84     17.97 o
  -6   3   2      926.00     1021.51     22.18 o
  -5   3   2     4212.06     4282.42     59.64 o
  -4   3   2     1015.95     1032.99     28.37 o
  -3   3   2      785.37      786.62     11.79 o
  -2   3   2       21.94       23.33      0.92 o
  -1   3   2     1085.89      981.30     12.14 o
   0   3   2       28.87       27.02      1.45 o
   1   3   2      250.97      232.02      7.32 o
   2   3   2      547.90      535.90     10.67 o
   3   3   2      617.85      641.93      8.93 o
   4   3   2      209.58      231.15      4.17 o
   5   3   2       39.32       34.85      1.48 o
   6   3   2        0.17        3.32      1.07 o
   7   3   2       63.37       56.10      2.97 o
   8   3   2       14.37       11.43      1.85 o
   9   3   2       25.43       32.26      3.16 o
  10   3   2       71.31       67.43      5.40 o
 -12   4   2        0.07       -5.11     11.66 o
 -11   4   2      322.24      321.51     17.53 o
 -10   4   2      390.31      404.16     14.15 o
  -9   4   2       18.52       18.74      2.92 o
  -8   4   2       32.73       38.10      3.33 o
  -7   4   2       45.54       33.08      2.31 o
  -6   4   2      742.56      740.99     12.71 o
  -5   4   2      294.24      336.20      6.23 o
  -4   4   2        6.14       17.02      1.59 o
  -3   4   2     2805.91     2727.90     37.77 o
  -2   4   2      752.69      824.22     11.16 o
  -1   4   2      155.39      139.89      2.53 o
   0   4   2      842.55      852.86     13.63 o
   1   4   2       92.30       83.90      3.40 o
   2   4   2       80.53      100.89      3.70 o
   3   4   2      561.18      466.15      6.53 o
   4   4   2       99.34       85.49      2.12 o
   5   4   2       54.74       51.39      1.84 o
   6   4   2      109.79      107.12      3.17 o
   7   4   2        0.67        0.15      1.11 o
   8   4   2       26.60       26.32      2.38 o
   9   4   2       58.01       52.68      6.02 o
  10   4   2        0.02        4.80      3.97 o
 -12   5   2        2.25        6.23      7.67 o
 -11   5   2       25.21       31.84      7.21 o
 -10   5   2        9.74        6.30      3.46 o
  -9   5   2      247.05      234.72      7.47 o
  -8   5   2       66.10       59.61      3.12 o
  -7   5   2       95.35       98.52      3.48 o
  -6   5   2       51.05       57.30      3.06 o
  -5   5   2        1.78       -0.54      1.37 o
  -4   5   2      352.79      365.61      6.62 o
  -3   5   2      570.96      605.14     10.60 o
  -2   5   2      256.84      208.94      3.93 o
  -1   5   2      150.57      166.67      3.11 o
   0   5   2       46.61       47.92      1.37 o
   1   5   2      350.47      320.33      5.36 o
   2   5   2      116.28      106.16      4.12 o
   3   5   2      852.07      884.71     17.45 o
   4   5   2     1618.69     1616.72     31.00 o
   5   5   2      404.27      417.29      8.12 o
   6   5   2        2.12        2.53      1.64 o
   7   5   2      268.28      292.66      7.01 o
   8   5   2        0.25       -3.25      3.99 o
   9   5   2        2.04        1.05      2.96 o
 -12   6   2      177.34      173.42     12.62 o
 -11   6   2      103.76      102.49      7.67 o
 -10   6   2       26.55       27.41      5.09 o
  -9   6   2       76.61       79.87      4.63 o
  -8   6   2      248.73      265.64      7.70 o
  -7   6   2      459.63      489.79      9.77 o
  -6   6   2       91.32      114.18      5.31 o
  -5   6   2       25.69       26.19      2.05 o
  -4   6   2      288.95      287.03      5.70 o
  -3   6   2       75.69       83.56      2.36 o
  -2   6   2      334.89      410.41     15.09 o
  -1   6   2     2352.44     2412.70     33.64 o
   0   6   2       49.35       54.64      1.89 o
   1   6   2      798.14      828.20     14.27 o
   2   6   2     1729.73     1757.25     33.17 o
   3   6   2      576.19      589.38     13.17 o
   4   6   2     1557.56     1579.59     31.97 o
   5   6   2      399.53      367.80      9.13 o
   6   6   2      130.99       99.89      4.23 o
   7   6   2      164.06      153.95      7.24 o
   8   6   2      313.90      314.51     18.33 o
   9   6   2       14.79       14.22     15.27 o
 -12   7   2       50.22       47.41      7.53 o
 -11   7   2       31.91       30.93     11.05 o
 -10   7   2       86.74       93.04      7.34 o
  -9   7   2       89.12       86.61      4.50 o
  -8   7   2       71.32       75.96      3.51 o
  -7   7   2      170.13      178.37      5.19 o
  -6   7   2       11.83       15.93      2.03 o
  -5   7   2     1848.08     1838.31     27.25 o
  -4   7   2     3006.78     3228.84     48.31 o
  -3   7   2      242.12      265.21      4.74 o
  -2   7   2       23.41       20.92      1.34 o
  -1   7   2      650.33      669.91     10.83 o
   0   7   2       63.35       64.02      2.05 o
   1   7   2       22.33       24.23      1.12 o
   2   7   2      299.17      302.40     13.11 o
   3   7   2      516.18      531.58     13.28 o
   4   7   2      856.07      844.08     21.57 o
   5   7   2      595.44      573.70     26.95 o
   6   7   2        1.99       -9.81      6.54 o
   7   7   2       39.96       22.47      8.18 o
   8   7   2       75.41       76.33     10.18 o
 -12   8   2      164.41      166.00     11.73 o
 -11   8   2       36.64       43.10      8.53 o
 -10   8   2       55.30       58.91      5.06 o
  -9   8   2      180.95      177.45      7.31 o
  -8   8   2      114.94      114.31      5.30 o
  -7   8   2      780.91      875.32     16.53 o
  -6   8   2     2067.78     2038.09     34.23 o
  -5   8   2        1.30        1.42      1.48 o
  -4   8   2      151.55      143.44      4.77 o
  -3   8   2      260.68      258.37      4.95 o
  -2   8   2      109.77      130.81      4.37 o
  -1   8   2      542.67      555.24      9.15 o
   0   8   2      822.50      886.96     14.70 o
   1   8   2        0.67        1.16      1.09 o
   2   8   2     1008.23     1003.29     25.20 o
   3   8   2        3.86        1.69      3.27 o
   4   8   2        5.54        8.44      4.66 o
   5   8   2      173.54      191.35     19.69 o
   6   8   2       77.53       75.15     19.29 o
   7   8   2      116.00      133.10     31.15 o
 -11   9   2       20.15       17.19      5.01 o
 -10   9   2       91.06       91.74      7.57 o
  -9   9   2       64.83       75.16      6.11 o
  -8   9   2       39.03       34.30      3.52 o
  -7   9   2      416.68      400.03     10.48 o
  -6   9   2      141.79      119.34      3.82 o
  -5   9   2      166.11      140.97      4.05 o
  -4   9   2      512.58      542.22      9.97 o
  -3   9   2        0.05       -0.66      1.49 o
  -2   9   2     1334.59     1354.61     20.65 o
  -1   9   2     1206.79     1193.27     17.95 o
   0   9   2      331.91      331.17      8.80 o
   1   9   2        6.32        5.07      0.78 o
   2   9   2      151.80      148.36      7.38 o
   3   9   2      247.03      228.56      9.94 o
   4   9   2      468.88      496.62     16.71 o
   5   9   2       39.27       34.82      6.09 o
   6   9   2       70.29       76.40     10.90 o
 -10  10   2        0.88        0.02      5.11 o
  -9  10   2        4.11        7.29      6.27 o
  -8  10   2      185.18      180.81      6.91 o
  -7  10   2       60.99       57.07      4.11 o
  -6  10   2      429.95      442.69     11.43 o
  -5  10   2       22.56       19.06      2.39 o
  -4  10   2       50.16       56.78      2.89 o
  -3  10   2      180.55      181.89      4.60 o
  -2  10   2       21.13       23.71      1.91 o
  -1  10   2      164.85      156.42      3.88 o
   0  10   2      698.37      700.06     13.62 o
   1  10   2        6.97        6.65      1.95 o
   2  10   2        1.24        4.19      5.83 o
   3  10   2        1.62        7.18      6.23 o
   4  10   2      175.74      179.20     10.62 o
   5  10   2       10.12        2.68      5.67 o
 -10  11   2       99.19       93.42      9.75 o
  -9  11   2       43.02       45.24      5.84 o
  -8  11   2        6.79        6.34      3.45 o
  -7  11   2      329.96      327.59     11.09 o
  -6  11   2       95.27       83.68      4.47 o
  -5  11   2      639.11      643.22     18.14 o
  -4  11   2       83.17       82.81      3.91 o
  -3  11   2        0.00        2.19      2.11 o
  -2  11   2      430.31      406.00      9.85 o
  -1  11   2       48.10       49.76      2.75 o
   0  11   2        7.12        6.88      2.34 o
   1  11   2       75.79       69.04      6.27 o
   2  11   2      180.20      202.48     17.48 o
   3  11   2       11.44        9.45      6.52 o
   4  11   2      851.82      907.14     38.35 o
  -9  12   2       57.99       73.28     18.29 o
  -8  12   2       21.30       14.55      4.78 o
  -7  12   2       62.94       61.09      6.09 o
  -6  12   2       34.90       42.30      7.27 o
  -5  12   2       31.06       20.12      6.46 o
  -4  12   2      525.95      563.34     19.07 o
  -3  12   2      117.47      121.78      6.33 o
  -2  12   2      149.71      134.18     13.25 o
  -1  12   2       31.42       33.08      5.28 o
   0  12   2      290.45      296.65     12.04 o
   1  12   2       39.60       24.72      7.42 o
   2  12   2       43.97       27.91      7.44 o
  -7  13   2      258.42      224.42     11.87 o
  -6  13   2      560.73      535.83     21.08 o
  -5  13   2       41.30       40.58      6.51 o
  -4  13   2       40.26       30.98      5.10 o
  -3  13   2      121.44      109.81      9.46 o
  -2  13   2       21.91       39.50      5.71 o
  -1  13   2       28.25       24.30      7.13 o
   0  13   2      133.30      131.54     28.53 o
  -1 -13   3        5.96        3.51      4.20 o
   0 -13   3      957.45     1082.13     34.91 o
   1 -13   3      179.30      195.83     13.81 o
   2 -13   3        3.80       -1.47      5.39 o
   3 -13   3      495.61      500.14     16.71 o
   4 -13   3        8.12        5.71      5.75 o
   5 -13   3       36.15       33.71      5.66 o
   6 -13   3      357.37      372.67     17.21 o
  -3 -12   3       24.75       16.64      7.84 o
  -2 -12   3       20.64        5.26      4.05 o
  -1 -12   3        0.27        0.72      4.19 o
   0 -12   3       36.34       37.38      4.41 o
   1 -12   3       80.89       79.03      5.10 o
   2 -12   3      131.98      113.69      7.95 o
   3 -12   3        0.80        5.27      3.18 o
   4 -12   3       99.94       75.24      8.35 o
   5 -12   3       28.36       25.09      5.91 o
   6 -12   3        2.91        0.57      3.73 o
   7 -12   3        0.66       -2.47      5.67 o
   8 -12   3      304.60      320.12     15.20 o
  -5 -11   3      425.84      426.82     31.75 o
  -4 -11   3        0.53        5.63     10.45 o
  -3 -11   3       25.52       21.01      8.12 o
  -2 -11   3      351.60      339.28      8.86 o
  -1 -11   3      143.73      145.85      7.48 o
   0 -11   3       98.67      109.26      4.99 o
   1 -11   3        0.89        1.05      2.37 o
   2 -11   3       49.34       55.73      7.26 o
   3 -11   3      182.91      151.02      6.32 o
   4 -11   3      254.84      225.09      8.19 o
   5 -11   3       17.13       18.66      5.16 o
   6 -11   3       18.92       13.33      5.97 o
   7 -11   3      103.32      109.80      7.02 o
   8 -11   3       36.05       36.38      8.86 o
   9 -11   3       49.06       43.43      6.09 o
  -6 -10   3       43.08       49.94      6.11 o
  -5 -10   3       38.47       35.08      4.48 o
  -4 -10   3      116.94      125.49      5.72 o
  -3 -10   3       31.50       20.88      3.18 o
  -2 -10   3      365.78      329.10      7.12 o
  -1 -10   3       92.96      115.16      4.37 o
   0 -10   3       33.47       33.35      2.21 o
   1 -10   3       14.44        5.01      1.58 o
   2 -10   3       78.24       94.08      3.38 o
   3 -10   3       97.06       88.13      4.79 o
   4 -10   3       96.67      111.55      4.42 o
   5 -10   3      745.15      732.85     17.97 o
   6 -10   3        1.90        5.35      2.97 o
   7 -10   3       73.31       71.79      5.36 o
   8 -10   3      330.19      368.39     14.21 o
   9 -10   3       52.68       46.15      5.77 o
  10 -10   3       14.15       11.28      5.18 o
  -7  -9   3       16.75        8.04     11.25 o
  -6  -9   3        9.58       14.80      3.87 o
  -5  -9   3      123.56      119.27      6.27 o
  -4  -9   3      100.05       81.45      3.34 o
  -3  -9   3      447.84      429.24      9.15 o
  -2  -9   3      319.72      318.59      6.21 o
  -1  -9   3      306.99      287.82      5.80 o
   0  -9   3      331.74      326.12      6.17 o
   1  -9   3      249.78      213.88      4.37 o
   2  -9   3     1524.76     1546.02     27.38 o
   3  -9   3       21.08       23.90      2.43 o
   4  -9   3      875.24      886.88     15.97 o
   5  -9   3      196.26      170.99      6.33 o
   6  -9   3      289.71      306.91      9.17 o
   7  -9   3        0.06        0.29      2.98 o
   8  -9   3        1.94       10.45      3.90 o
   9  -9   3      362.92      386.38     15.61 o
  10  -9   3       77.96       82.73      7.70 o
  -8  -8   3       33.79       28.71      5.49 o
  -7  -8   3      116.70      115.67      8.01 o
  -6  -8   3      425.31      458.11     13.48 o
  -5  -8   3       20.65       19.49      2.64 o
  -4  -8   3      102.83      101.11      3.40 o
  -3  -8   3      156.65      144.48      4.54 o
  -2  -8   3     1455.16     1525.73     21.15 o
  -1  -8   3      113.87       97.04      2.69 o
   0  -8   3       12.50       13.62      1.65 o
   1  -8   3      175.63      154.75      3.73 o
   2  -8   3       88.92       81.76      3.26 o
   3  -8   3     1884.95     1852.48     28.22 o
   4  -8   3     2755.78     2883.72     73.52 o
   5  -8   3      556.23      537.08     10.49 o
   6  -8   3        8.96        7.97      2.53 o
   7  -8   3     1044.57     1087.41     20.04 o
   8  -8   3        0.60       -0.35      3.23 o
   9  -8   3      138.22      127.17     13.51 o
  10  -8   3      376.97      406.85     15.97 o
  11  -8   3      112.13       96.29     10.79 o
  -9  -7   3      487.38      503.59     21.97 o
  -8  -7   3       95.25       92.64      7.65 o
  -7  -7   3       13.85       15.68      3.25 o
  -6  -7   3      109.25      102.85      4.56 o
  -5  -7   3       33.60       31.41      2.52 o
  -4  -7   3       19.44       18.43      2.07 o
  -3  -7   3     1595.79     1536.12     23.66 o
  -2  -7   3     2127.95     2203.17     30.06 o
  -1  -7   3      447.95      454.63      7.48 o
   0  -7   3      267.71      240.07      5.01 o
   1  -7   3        9.83        5.66      1.36 o
   2  -7   3       19.79       29.46      2.47 o
   3  -7   3      465.13      476.65      8.84 o
   4  -7   3       55.72       49.63      4.31 o
   5  -7   3       56.65       54.32      3.03 o
   6  -7   3      196.38      208.64      5.31 o
   7  -7   3      173.77      164.03      5.55 o
   8  -7   3       92.93       87.34      4.33 o
   9  -7   3       23.19       17.87      4.55 o
  10  -7   3       22.59       36.24      7.09 o
  11  -7   3       43.20       42.79      6.67 o
  -9  -6   3      228.49      212.67      9.83 o
  -8  -6   3        7.86        2.53      3.17 o
  -7  -6   3        8.84        7.11      2.69 o
  -6  -6   3       94.73       97.87      4.04 o
  -5  -6   3        4.23        5.72      1.98 o
  -4  -6   3      173.89      170.83      3.79 o
  -3  -6   3       86.70       79.56      3.02 o
  -2  -6   3     1072.15     1074.86     16.66 o
  -1  -6   3     1658.73     1590.17     19.91 o
   0  -6   3        6.96        8.74      1.19 o
   1  -6   3      332.70      326.07      6.53 o
   2  -6   3      346.73      369.45      6.82 o
   3  -6   3      128.37      143.07      3.54 o
   4  -6   3      116.40      100.58      6.76 o
   5  -6   3      153.01      148.83      3.90 o
   6  -6   3        1.27       -0.70      1.73 o
   7  -6   3      644.11      681.05     13.28 o
   8  -6   3       18.57       17.71      2.77 o
   9  -6   3      314.09      330.83     17.04 o
  10  -6   3       40.52       60.83      7.84 o
  11  -6   3       58.47       68.72      7.81 o
 -10  -5   3        2.14       -1.07      3.73 o
  -9  -5   3      117.47      101.55      6.38 o
  -8  -5   3      471.03      528.56     11.93 o
  -7  -5   3      479.40      455.17      8.66 o
  -6  -5   3       15.49       18.87      2.37 o
  -5  -5   3      255.29      254.39      4.95 o
  -4  -5   3       56.11       52.22      2.50 o
  -3  -5   3       19.91       18.77      1.55 o
  -2  -5   3      261.12      313.68      5.65 o
  -1  -5   3      871.42      950.17     12.05 o
   0  -5   3     5413.55     6011.13     74.65 o
   1  -5   3      542.22      585.90     10.38 o
   2  -5   3     2063.37     2229.07     32.12 o
   3  -5   3      198.98      249.04      5.08 o
   4  -5   3       29.60       48.76      3.24 o
   5  -5   3        5.46        5.54      1.39 o
   6  -5   3      633.46      657.00     12.19 o
   7  -5   3       82.57       77.65      3.09 o
   8  -5   3        1.38       -0.47      2.03 o
   9  -5   3     2447.14     2503.62     58.50 o
  10  -5   3      223.47      195.02      8.86 o
  11  -5   3      106.54       87.38     10.85 o
 -10  -4   3       63.74       52.28      6.67 o
  -9  -4   3        8.51       -4.10      2.96 o
  -8  -4   3       67.04       57.73      3.37 o
  -7  -4   3       54.61       60.00      2.81 o
  -6  -4   3      633.25      657.22     11.58 o
  -5  -4   3      373.51      391.62      6.71 o
  -4  -4   3      509.55      518.32      7.03 o
  -3  -4   3      309.98      326.29      4.96 o
  -2  -4   3       95.09       97.59      2.17 o
  -1  -4   3     3690.58     3709.74     51.62 o
   0  -4   3        4.07        2.18      0.76 o
   1  -4   3      634.14      703.81     10.99 o
   2  -4   3     1585.29     1604.26     23.58 o
   3  -4   3       36.12       36.31      1.75 o
   4  -4   3      817.86      844.34     13.34 o
   5  -4   3      107.09      120.32      3.26 o
   6  -4   3       37.88       41.27      2.19 o
   7  -4   3       92.23       73.59      3.38 o
   8  -4   3        2.88        7.86      2.26 o
   9  -4   3       17.10       13.33      3.36 o
  10  -4   3       57.20       55.04      5.50 o
  11  -4   3        3.73        6.36      4.18 o
  12  -4   3       10.61       -5.63     12.06 o
 -11  -3   3        2.14        4.47      4.43 o
 -10  -3   3        8.52        5.96      3.23 o
  -9  -3   3      177.64      186.67      6.20 o
  -8  -3   3       79.11       80.20      3.31 o
  -7  -3   3      681.90      673.90     11.30 o
  -6  -3   3       67.69       62.67      2.79 o
  -5  -3   3      207.20      208.50      4.27 o
  -4  -3   3       11.77       11.52      1.46 o
  -3  -3   3      283.98      212.67      3.94 o
  -2  -3   3     2751.92     2758.54     32.41 o
  -1  -3   3      266.49      270.70      3.93 o
   0  -3   3     2504.79     2313.11     32.07 o
   1  -3   3      196.49      192.54      3.54 o
   2  -3   3      517.33      584.08     10.05 o
   3  -3   3       53.65       83.48      2.17 o
   4  -3   3      913.14     1020.67     19.29 o
   5  -3   3      624.48      657.01     11.07 o
   6  -3   3      743.93      754.51     13.61 o
   7  -3   3      814.89      833.41     14.80 o
   8  -3   3      826.79      847.40     16.18 o
   9  -3   3     1046.96     1044.74     20.12 o
  10  -3   3       26.43       16.20      3.78 o
  11  -3   3      153.17      148.39      8.40 o
 -11  -2   3      168.04      190.13      7.93 o
 -10  -2   3        2.37        5.65      3.83 o
  -9  -2   3      212.21      204.33      5.82 o
  -8  -2   3      401.92      438.00      8.46 o
  -7  -2   3       11.34       12.16      3.28 o
  -6  -2   3      402.32      416.95      7.35 o
  -5  -2   3       21.76       16.17      1.55 o
  -4  -2   3      190.36      179.98      3.70 o
  -3  -2   3      340.66      379.90      6.09 o
  -2  -2   3     2680.42     2551.98     31.52 o
  -1  -2   3      966.24      885.74     12.40 o
   0  -2   3        2.35        3.23      0.70 o
   1  -2   3     2163.44     2045.89     25.81 o
   2  -2   3       73.80       79.22      1.81 o
   3  -2   3      133.50      141.19      2.67 o
   4  -2   3      847.36      769.56     11.71 o
   5  -2   3      298.84      319.22      8.48 o
   6  -2   3      111.99      111.99      3.84 o
   7  -2   3       76.92       79.32      3.47 o
   8  -2   3        6.10        0.55      2.58 o
   9  -2   3        7.86        4.84      2.07 o
  10  -2   3       41.41       44.90      4.46 o
  11  -2   3        0.49       -0.20      6.11 o
 -12  -1   3      387.32      402.78     16.08 o
 -11  -1   3       17.90       15.18      3.98 o
 -10  -1   3        0.35        3.75      3.26 o
  -9  -1   3       52.24       50.57      2.98 o
  -8  -1   3       52.28       48.44      2.53 o
  -7  -1   3       10.54       11.50      1.79 o
  -6  -1   3       88.65       94.20      3.00 o
  -5  -1   3      204.50      187.27      3.83 o
  -4  -1   3      284.80      333.53      5.91 o
  -3  -1   3       58.31       64.07      1.68 o
  -2  -1   3       40.81       38.31      1.41 o
  -1  -1   3      171.54      142.25      2.72 o
   0  -1   3     1404.31     1257.62     21.38 o
   1  -1   3      744.87      751.79     10.00 o
   2  -1   3     2197.40     2118.06     27.31 o
   3  -1   3       46.69       43.25      1.48 o
   4  -1   3     1972.85     2142.09     30.24 o
   5  -1   3      526.75      539.00      9.38 o
   6  -1   3      227.20      240.88      5.03 o
   7  -1   3        5.21        3.51      1.28 o
   8  -1   3      192.42      188.36      4.85 o
   9  -1   3       22.62       25.23      3.27 o
  10  -1   3       11.76       12.48      3.20 o
  11  -1   3      776.81      793.90     27.22 o
 -12   0   3       78.04       72.20      6.38 o
 -11   0   3      294.42      282.21     12.13 o
 -10   0   3       71.59       68.63      4.11 o
  -9   0   3      450.95      448.54      8.83 o
  -8   0   3        9.06       12.14      2.74 o
  -7   0   3      442.34      468.28      8.69 o
  -6   0   3       57.16       63.57      3.14 o
  -5   0   3      131.36      157.46      3.85 o
  -4   0   3     3232.99     3180.45     46.49 o
  -3   0   3     2312.99     2268.76     33.03 o
  -2   0   3     1775.21     1665.22     29.53 o
  -1   0   3     2915.55     2700.76     38.74 o
   0   0   3       17.10       17.80      0.67 o
   1   0   3     3318.70     3122.35     40.66 o
   2   0   3     8816.74     8509.99    114.79 o
   3   0   3     1106.76     1146.32     15.07 o
   4   0   3      574.72      656.47     12.28 o
   5   0   3        3.22        4.39      1.12 o
   6   0   3       87.09       90.22      2.54 o
   7   0   3      266.94      274.37      5.95 o
   8   0   3      674.49      691.80     12.87 o
   9   0   3       20.70       28.00      3.04 o
  10   0   3       93.03       84.76      5.67 o
  11   0   3       19.34       14.28      6.37 o
 -12   1   3       17.59       18.63      6.36 o
 -11   1   3      261.86      265.59      8.32 o
 -10   1   3      439.58      447.93     14.34 o
  -9   1   3      636.06      665.61     16.28 o
  -8   1   3        3.51        7.24      2.52 o
  -7   1   3      224.43      230.98      7.51 o
  -6   1   3      122.27      109.74      3.65 o
  -5   1   3       12.29       14.83      1.59 o
  -4   1   3     1237.70     1266.81     21.62 o
  -3   1   3     1701.70     1551.92     26.62 o
  -2   1   3    23870.17    20811.70    453.85 o
  -1   1   3     3369.84     3007.39     39.37 o
   1   1   3      141.22      116.88      2.57 o
   2   1   3     8405.08     8141.50     96.84 o
   3   1   3      449.35      416.46      6.01 o
   4   1   3     3748.44     4050.52     54.79 o
   5   1   3       27.05       27.66      1.60 o
   6   1   3     2367.06     2384.29     36.16 o
   7   1   3     1116.89     1102.90     18.71 o
   8   1   3      486.72      499.68      9.63 o
   9   1   3      601.34      613.02     13.92 o
  10   1   3       36.72       29.58      3.65 o
  11   1   3        0.02       -5.60      5.43 o
 -12   2   3       27.93       32.20      5.34 o
 -11   2   3      352.81      337.66     13.11 o
 -10   2   3      356.59      379.20     13.96 o
  -9   2   3      135.48      151.41      5.84 o
  -8   2   3      166.69      170.53      5.48 o
  -7   2   3      245.61      259.34      6.44 o
  -6   2   3        4.33        6.71      1.68 o
  -5   2   3      970.33      944.96     16.47 o
  -4   2   3        5.42       11.43      1.15 o
  -3   2   3      263.97      261.60      4.25 o
  -2   2   3     6906.43     7044.26    118.94 o
  -1   2   3        6.57        7.14      0.70 o
   0   2   3       83.90       82.03      1.59 o
   1   2   3     1153.66     1053.95     14.53 o
   2   2   3      113.56      136.83      3.53 o
   3   2   3     2087.39     2149.16     29.37 o
   4   2   3      679.42      666.42     10.05 o
   5   2   3      329.49      332.61      7.38 o
   6   2   3       43.36       49.33      2.61 o
   7   2   3       37.34       25.71      2.17 o
   8   2   3      379.95      360.92      8.58 o
   9   2   3      103.44      104.82     12.70 o
  10   2   3       97.98       85.82      7.42 o
 -12   3   3      180.97      169.54     10.94 o
 -11   3   3      155.37      157.38      8.71 o
 -10   3   3       10.53       11.72      3.86 o
  -9   3   3       14.24       12.47      2.68 o
  -8   3   3      781.45      802.66     15.71 o
  -7   3   3       80.14       77.63      3.43 o
  -6   3   3      301.07      287.51      5.91 o
  -5   3   3      226.85      191.16      4.44 o
  -4   3   3        0.05        6.81      1.47 o
  -3   3   3       16.81       17.23      1.37 o
  -2   3   3     4201.92     4237.98     52.03 o
  -1   3   3      342.13      321.79      4.83 o
   0   3   3       14.26       11.64      1.17 o
   1   3   3       39.97       45.39      4.64 o
   2   3   3       66.35       58.45      3.20 o
   3   3   3      195.13      202.67      3.72 o
   4   3   3      121.94      128.28      3.91 o
   5   3   3      828.74      870.49     15.39 o
   6   3   3        0.00        0.45      1.06 o
   7   3   3        0.65        0.16      1.25 o
   8   3   3       23.63       21.47      2.01 o
   9   3   3       24.99       20.35      2.84 o
  10   3   3       14.34       21.53      3.90 o
 -12   4   3        6.08       13.34      5.82 o
 -11   4   3      513.18      535.25     27.13 o
 -10   4   3        9.55        4.24      4.87 o
  -9   4   3      586.17      573.72     12.94 o
  -8   4   3     1408.81     1456.09     26.41 o
  -7   4   3      143.48      152.29      4.23 o
  -6   4   3      109.87      124.89      3.97 o
  -5   4   3       84.38       79.26      2.64 o
  -4   4   3     2751.53     2907.11     47.97 o
  -3   4   3      252.61      238.95      4.05 o
  -2   4   3      901.04      903.20     12.15 o
  -1   4   3        1.44       -0.20      0.90 o
   0   4   3        0.56        1.87      0.61 o
   1   4   3      202.38      203.54      5.88 o
   2   4   3      901.31      874.40     16.90 o
   3   4   3      209.21      202.74      5.92 o
   4   4   3       60.28       64.26      1.81 o
   5   4   3      933.20      928.15     13.88 o
   6   4   3      178.22      176.35      4.15 o
   7   4   3       85.64       68.40      3.39 o
   8   4   3      133.43      130.38      7.14 o
   9   4   3        2.77        3.48      2.28 o
  10   4   3      136.14      137.95     12.66 o
 -12   5   3      238.40      264.05     21.30 o
 -11   5   3       14.96       15.34      5.38 o
 -10   5   3        7.03        2.15      3.38 o
  -9   5   3       33.74       35.81      3.27 o
  -8   5   3       28.17       27.04      2.54 o
  -7   5   3       15.69       21.62      2.67 o
  -6   5   3      195.13      217.06      5.07 o
  -5   5   3       71.56       65.05      2.35 o
  -4   5   3     1111.10     1096.68     15.27 o
  -3   5   3       26.74        9.75      1.36 o
  -2   5   3      209.37      242.91      4.40 o
  -1   5   3      569.86      551.21      7.37 o
   0   5   3      509.51      452.07      6.87 o
   1   5   3        1.17        2.09      2.67 o
   2   5   3     1233.92     1220.91     23.09 o
   3   5   3      156.64      165.05      5.65 o
   4   5   3       13.11       14.54      4.47 o
   5   5   3        0.10        0.73      3.16 o
   6   5   3      355.77      369.50     10.18 o
   7   5   3        6.33        7.71      1.38 o
   8   5   3       79.67       70.66      5.80 o
   9   5   3       28.98       25.22      8.44 o
 -12   6   3      137.39      110.18      9.65 o
 -11   6   3      129.02      133.40      8.66 o
 -10   6   3       43.87       40.74      7.23 o
  -9   6   3      154.48      147.20      5.80 o
  -8   6   3        1.63        2.36      2.06 o
  -7   6   3       95.96       87.16      3.55 o
  -6   6   3      126.47      131.27      4.32 o
  -5   6   3      149.19      144.38      3.46 o
  -4   6   3       48.57       63.64      4.00 o
  -3   6   3     1680.24     1647.35     25.85 o
  -2   6   3      447.68      433.23      6.62 o
  -1   6   3       66.56       75.65      2.55 o
   0   6   3       84.02       82.47      2.04 o
   1   6   3      596.45      620.54     15.66 o
   2   6   3       17.87       22.12      2.93 o
   3   6   3        4.35        2.39      3.13 o
   4   6   3      624.03      608.30     14.35 o
   5   6   3      322.72      339.96      9.73 o
   6   6   3      702.47      639.81     19.02 o
   7   6   3      272.56      292.80     14.49 o
   8   6   3       22.98       15.96      9.61 o
 -12   7   3      778.38      846.26     36.04 o
 -11   7   3       60.64       65.97      8.92 o
 -10   7   3      172.63      176.69      8.31 o
  -9   7   3      235.86      235.35      7.98 o
  -8   7   3        1.31       -2.58      2.76 o
  -7   7   3       14.62       13.23      2.18 o
  -6   7   3       86.08       89.37      3.01 o
  -5   7   3       16.56       17.59      1.68 o
  -4   7   3       38.04       45.24      2.07 o
  -3   7   3     2035.73     2034.75     27.22 o
  -2   7   3      602.00      669.19     15.05 o
  -1   7   3       82.42       89.16      2.47 o
   0   7   3        3.08        4.02      0.96 o
   1   7   3        2.82        2.34      2.57 o
   2   7   3      168.89      184.62      9.99 o
   3   7   3        1.56        1.81      2.94 o
   4   7   3      123.61      121.27      5.87 o
   5   7   3        0.21       10.76      7.22 o
   6   7   3        0.27       -7.48      5.82 o
   7   7   3       48.04       45.01     14.47 o
   8   7   3       86.08       81.57     10.87 o
 -11   8   3        6.41       11.83      5.66 o
 -10   8   3       60.34       57.71      6.03 o
  -9   8   3       69.12       62.02      4.63 o
  -8   8   3      154.97      176.36      6.92 o
  -7   8   3      295.26      268.47      6.33 o
  -6   8   3      739.32      731.58     13.37 o
  -5   8   3       52.84       54.49      2.51 o
  -4   8   3       44.38       31.92      2.37 o
  -3   8   3      533.33      527.70     10.66 o
  -2   8   3      974.52      935.59     13.89 o
  -1   8   3      437.11      444.21      7.63 o
   0   8   3        0.95        0.93      1.62 o
   1   8   3      243.72      245.06     13.57 o
   2   8   3      427.49      457.96     15.49 o
   3   8   3      316.27      312.11     12.94 o
   4   8   3       76.81       78.92      7.14 o
   5   8   3        5.44        8.29      6.23 o
   6   8   3       13.50       18.22      9.93 o
   7   8   3      173.38      165.58     14.01 o
 -11   9   3       78.19       79.27      7.92 o
 -10   9   3        6.81       13.98      4.32 o
  -9   9   3        0.34        3.34      3.54 o
  -8   9   3      214.12      186.35      6.40 o
  -7   9   3      134.98      109.90      4.80 o
  -6   9   3       91.35       78.24      3.87 o
  -5   9   3      313.69      317.61      7.38 o
  -4   9   3     1021.59     1050.26     16.57 o
  -3   9   3        2.69        1.06      1.68 o
  -2   9   3      404.64      400.35     10.36 o
  -1   9   3     1048.97     1068.04     16.38 o
   0   9   3      612.42      596.02     10.35 o
   1   9   3        4.75        6.13      3.50 o
   2   9   3      341.00      350.54     12.12 o
   3   9   3      175.93      157.88      8.77 o
   4   9   3        3.30       -0.13      5.26 o
   5   9   3       24.82       20.13      5.87 o
   6   9   3      387.21      431.73     43.41 o
 -10  10   3       37.65       28.80      5.25 o
  -9  10   3       93.11       92.63      7.53 o
  -8  10   3        2.93       -0.78      2.66 o
  -7  10   3       98.91      101.65      4.72 o
  -6  10   3        2.18        5.81      2.51 o
  -5  10   3      398.92      391.00      9.07 o
  -4  10   3      123.56      118.11      3.90 o
  -3  10   3       15.31       19.10      1.75 o
  -2  10   3      678.79      662.48     11.44 o
  -1  10   3      111.89      114.09      3.49 o
   0  10   3        1.01        1.40      1.35 o
   1  10   3       91.71       98.90      8.18 o
   2  10   3       33.69       37.95      6.46 o
   3  10   3      141.49      173.35      9.70 o
   4  10   3       37.53       36.00      6.43 o
   5  10   3        0.00        9.09     11.66 o
 -10  11   3       16.25       27.82      7.32 o
  -9  11   3      201.35      214.59     11.00 o
  -8  11   3       29.08       29.45      4.17 o
  -7  11   3      228.31      216.72      7.84 o
  -6  11   3       56.30       52.94      4.16 o
  -5  11   3      261.54      270.02      7.98 o
  -4  11   3      356.46      357.96      9.53 o
  -3  11   3       92.31       87.25      4.55 o
  -2  11   3      123.32      122.34      4.19 o
  -1  11   3       21.11       19.96      2.55 o
   0  11   3      615.59      613.22     12.60 o
   1  11   3        0.56       -3.84      5.54 o
   2  11   3        9.83        4.29      6.46 o
   3  11   3      129.73      134.15     10.65 o
  -8  12   3      127.11      118.46      8.24 o
  -7  12   3       32.96       31.35      5.09 o
  -6  12   3      204.77      193.24      9.56 o
  -5  12   3        9.17       13.22      3.58 o
  -4  12   3       32.83       28.39      3.46 o
  -3  12   3      174.71      156.34      9.75 o
  -2  12   3      447.10      446.17     28.31 o
  -1  12   3       19.66       18.23      4.89 o
   0  12   3       12.89       12.46      7.67 o
   1  12   3       30.02       20.12      8.40 o
   2  12   3        3.51        7.06      7.43 o
  -7  13   3        1.90        8.89      6.03 o
  -6  13   3       23.33       24.41      6.09 o
  -5  13   3       83.57       87.48      8.11 o
  -4  13   3        2.71        2.49      3.77 o
  -3  13   3       36.44       32.96      4.86 o
  -2  13   3       25.07       30.80      5.32 o
  -1  13   3      364.51      331.49     27.93 o
   0  13   3        8.06       11.68      7.21 o
  -1 -13   4      274.68      270.26     15.51 o
   0 -13   4       97.31      109.98      8.82 o
   1 -13   4       15.58        6.99      8.24 o
   2 -13   4      626.61      654.18     23.71 o
   3 -13   4       53.65       58.48      5.76 o
   4 -13   4       14.56       20.59      6.27 o
   5 -13   4      321.54      310.01     14.69 o
   6 -13   4       14.93       15.18      8.83 o
  -3 -12   4      251.49      245.96     22.51 o
  -2 -12   4       12.27       11.66     10.45 o
  -1 -12   4        0.92        0.40      5.48 o
   0 -12   4      354.79      371.44     12.25 o
   1 -12   4        0.79        2.24      3.41 o
   2 -12   4       18.22       22.15      5.45 o
   3 -12   4      389.71      402.59     16.09 o
   4 -12   4        5.55        8.50      3.91 o
   5 -12   4       73.30       57.55      5.39 o
   6 -12   4      183.11      184.71     10.41 o
   7 -12   4       12.16       13.38      5.12 o
   8 -12   4       16.12       13.02      7.24 o
  -5 -11   4        3.37       -2.55      6.11 o
  -4 -11   4      105.31       99.81      8.44 o
  -3 -11   4       95.79       85.49      7.58 o
  -2 -11   4       88.21       71.00      5.43 o
  -1 -11   4      168.63      178.01      6.61 o
   0 -11   4       82.66       88.70      3.83 o
   1 -11   4        4.62        4.20      2.72 o
   2 -11   4      327.22      301.17     13.24 o
   3 -11   4       54.13       43.60      4.01 o
   4 -11   4      379.48      387.04     11.54 o
   5 -11   4        2.46        6.83      4.29 o
   6 -11   4        3.49       -1.54      5.20 o
   7 -11   4      124.46      119.37     10.23 o
   8 -11   4      101.26       93.04      9.71 o
   9 -11   4       11.63       14.66      5.72 o
  -6 -10   4       15.71       32.96     13.66 o
  -5 -10   4        0.08       -6.26     11.66 o
  -4 -10   4       41.97       32.38      4.63 o
  -3 -10   4      664.66      666.78     15.00 o
  -2 -10   4      267.33      271.97      7.48 o
  -1 -10   4      116.94      105.62      4.38 o
   0 -10   4      718.18      745.34     12.78 o
   1 -10   4      261.09      270.55      6.06 o
   2 -10   4      690.40      599.59     10.76 o
   3 -10   4      178.23      225.49      5.92 o
   4 -10   4        7.91        5.39      2.52 o
   5 -10   4       41.62       41.28      4.00 o
   6 -10   4      131.61      120.71      6.09 o
   7 -10   4       56.89       42.04      4.88 o
   8 -10   4        1.38        0.93      3.96 o
   9 -10   4        3.05        9.13      5.14 o
  -7  -9   4      547.66      552.02     24.62 o
  -6  -9   4       75.15       72.21      6.91 o
  -5  -9   4      369.00      386.65     14.85 o
  -4  -9   4        2.63       -0.55      2.45 o
  -3  -9   4       17.40       20.20      2.29 o
  -2  -9   4        0.85        1.70      1.79 o
  -1  -9   4      635.28      590.15      9.42 o
   0  -9   4        7.82        5.23      1.43 o
   1  -9   4      743.27      747.75     12.41 o
   2  -9   4      237.08      233.98      5.81 o
   3  -9   4      165.02      165.69      4.77 o
   4  -9   4      251.38      259.55      7.11 o
   5  -9   4       50.01       45.70      3.18 o
   6  -9   4      490.57      481.33     11.83 o
   7  -9   4      125.12      123.87      5.70 o
   8  -9   4        6.09        1.43      3.60 o
   9  -9   4       10.42       11.20      5.21 o
  10  -9   4      275.04      267.34     14.32 o
  -8  -8   4      207.93      225.29     12.54 o
  -7  -8   4      196.14      202.44     15.27 o
  -6  -8   4        7.87        6.88      3.06 o
  -5  -8   4        0.98        0.64      2.14 o
  -4  -8   4      271.65      262.10      5.91 o
  -3  -8   4       63.41       75.40      4.07 o
  -2  -8   4     1103.42     1124.00     18.24 o
  -1  -8   4      534.85      512.37      8.11 o
   0  -8   4      203.86      216.32      4.62 o
   1  -8   4      223.76      214.18      5.42 o
   2  -8   4      208.75      203.96      9.59 o
   3  -8   4      880.13      851.33     16.55 o
   4  -8   4       74.91       86.50      4.27 o
   5  -8   4      154.45      161.97      4.85 o
   6  -8   4       82.99       83.52      3.70 o
   7  -8   4      150.83      147.01      5.30 o
   8  -8   4        0.51        0.82      3.79 o
   9  -8   4      337.84      372.06     13.94 o
  10  -8   4        6.53       10.67     10.85 o
  -9  -7   4       38.99       44.86      7.24 o
  -8  -7   4       24.94       29.66     11.25 o
  -7  -7   4      191.40      195.77      8.15 o
  -6  -7   4      315.37      303.00      7.55 o
  -5  -7   4      199.88      223.74      5.52 o
  -4  -7   4        3.62        3.97      1.68 o
  -3  -7   4       45.72       41.94      2.53 o
  -2  -7   4       60.00       53.56      2.38 o
  -1  -7   4      409.35      386.06      8.12 o
   0  -7   4       23.26       22.14      1.48 o
   1  -7   4       16.99       14.27      1.15 o
   2  -7   4      652.31      656.04     11.32 o
   3  -7   4      259.09      256.89      6.04 o
   4  -7   4      933.75      981.16     16.17 o
   5  -7   4      132.67      108.26      3.58 o
   6  -7   4      212.08      215.92      5.80 o
   7  -7   4        4.29        4.85      2.22 o
   8  -7   4        8.92       10.43      3.04 o
   9  -7   4       10.46       14.28      4.79 o
  10  -7   4        0.09       -4.77      8.64 o
  11  -7   4       30.89       26.59      8.38 o
  -9  -6   4       23.43       20.72      6.63 o
  -8  -6   4        2.17        2.21      3.76 o
  -7  -6   4      122.92      124.59      5.90 o
  -6  -6   4       26.33       26.95      2.49 o
  -5  -6   4      607.78      603.70     10.14 o
  -4  -6   4       11.49       12.28      1.69 o
  -3  -6   4      529.01      527.78      8.76 o
  -2  -6   4       11.06        7.99      1.41 o
  -1  -6   4        0.35        0.10      1.37 o
   0  -6   4     1052.69     1050.17     17.56 o
   1  -6   4      279.48      257.43      4.56 o
   2  -6   4        0.43       -0.66      1.46 o
   3  -6   4     1910.46     1915.51     28.35 o
   4  -6   4      996.35     1059.87     17.29 o
   5  -6   4      203.35      193.21      4.58 o
   6  -6   4      319.17      310.85      7.00 o
   7  -6   4        0.15       -0.64      2.23 o
   8  -6   4        8.27        6.67      2.31 o
   9  -6   4      406.31      421.66     13.05 o
  10  -6   4        4.80        1.39      4.52 o
  11  -6   4      144.65      109.46      9.49 o
 -10  -5   4        0.09        3.59      3.76 o
  -9  -5   4       83.04       90.29      5.20 o
  -8  -5   4      176.44      161.48      6.36 o
  -7  -5   4     1703.65     1700.63     27.87 o
  -6  -5   4     1778.64     1879.37     30.69 o
  -5  -5   4      867.28      845.96     16.04 o
  -4  -5   4       30.17       34.16      1.97 o
  -3  -5   4       13.32       12.30      1.34 o
  -2  -5   4      317.30      322.45      5.44 o
  -1  -5   4     1192.55     1202.95     17.80 o
   0  -5   4        9.81       12.43      1.29 o
   1  -5   4     3851.28     3819.63     52.67 o
   2  -5   4     1367.68     1551.31     22.94 o
   3  -5   4        0.04        2.82      1.26 o
   4  -5   4     2290.98     2407.45     51.28 o
   5  -5   4       61.43       59.35      2.45 o
   6  -5   4       90.17      102.60      3.58 o
   7  -5   4      185.47      195.47      5.43 o
   8  -5   4       18.44       17.36      2.37 o
   9  -5   4      255.86      225.82      8.47 o
  10  -5   4       54.54       45.74      8.70 o
  11  -5   4       17.20       11.91      5.65 o
 -10  -4   4       74.72       61.71      4.85 o
  -9  -4   4       95.30       82.93      4.44 o
  -8  -4   4      890.60      860.18     14.72 o
  -7  -4   4      202.29      227.69      5.28 o
  -6  -4   4      237.41      241.78      6.70 o
  -5  -4   4       74.40       78.64      3.06 o
  -4  -4   4        9.61        7.73      1.26 o
  -3  -4   4      676.53      726.00     10.38 o
  -2  -4   4     2284.16     2336.07     29.83 o
  -1  -4   4     1276.76     1294.79     18.15 o
   0  -4   4     1275.87     1401.09     20.37 o
   1  -4   4     1340.71     1392.36     20.96 o
   2  -4   4     1025.27     1100.06     16.37 o
   3  -4   4       57.60       71.86      2.68 o
   4  -4   4      710.10      773.68     12.60 o
   5  -4   4      202.79      187.42      4.30 o
   6  -4   4      110.12      115.95      3.60 o
   7  -4   4      388.91      383.48      8.32 o
   8  -4   4        3.51        4.57      2.30 o
   9  -4   4       14.31       10.47      3.65 o
  10  -4   4       26.90       22.61      4.77 o
  11  -4   4      185.40      171.28     11.96 o
 -11  -3   4        4.11        1.08      4.09 o
 -10  -3   4       63.72       69.49      6.33 o
  -9  -3   4        6.25       12.00      3.25 o
  -8  -3   4        5.66        4.15      2.04 o
  -7  -3   4      763.58      768.95     12.63 o
  -6  -3   4      511.92      551.03      9.16 o
  -5  -3   4      465.40      452.44      7.30 o
  -4  -3   4     2144.58     2258.57     28.86 o
  -3  -3   4        2.96        2.34      1.10 o
  -2  -3   4     1294.42     1309.81     15.95 o
  -1  -3   4      234.94      195.74      3.04 o
   0  -3   4        1.47       -0.24      0.92 o
   1  -3   4       99.49       99.29      2.34 o
   2  -3   4     1475.24     1444.85     19.52 o
   3  -3   4       66.90       73.41      1.91 o
   4  -3   4      512.01      563.77      9.29 o
   5  -3   4      583.02      573.77      8.87 o
   6  -3   4      176.31      179.89      4.43 o
   7  -3   4       75.48       78.64      3.13 o
   8  -3   4       32.66       36.80      2.74 o
   9  -3   4        1.78        4.28      2.57 o
  10  -3   4       14.86        9.06      3.63 o
  11  -3   4        0.94        2.00      3.78 o
 -11  -2   4       20.45       15.55      3.50 o
 -10  -2   4        0.20       -3.39      3.03 o
  -9  -2   4      416.18      430.20     10.53 o
  -8  -2   4      125.26      120.94      4.82 o
  -7  -2   4      117.04      130.52      4.03 o
  -6  -2   4      444.83      457.97      8.95 o
  -5  -2   4       56.78       60.33      2.90 o
  -4  -2   4       26.86       22.60      1.48 o
  -3  -2   4        4.56        9.80      1.11 o
  -2  -2   4      346.69      378.43      7.25 o
  -1  -2   4        2.84        2.33      1.13 o
   0  -2   4     1400.89     1337.78     20.55 o
   1  -2   4      734.17      685.81      9.53 o
   2  -2   4      737.45      693.79      9.92 o
   3  -2   4       10.75       26.84      1.38 o
   4  -2   4      613.56      738.88     12.88 o
   5  -2   4       73.23       65.84      2.30 o
   6  -2   4      293.44      301.23      6.77 o
   7  -2   4        0.01       -0.57      1.68 o
   8  -2   4      291.93      311.23      7.34 o
   9  -2   4       29.88       26.87      3.05 o
  10  -2   4        1.00        1.48      2.95 o
  11  -2   4       79.12       78.94      6.49 o
 -12  -1   4        0.90        6.36      5.04 o
 -11  -1   4      163.93      173.62      7.68 o
 -10  -1   4        5.68        4.27      3.04 o
  -9  -1   4        1.82        5.48      2.11 o
  -8  -1   4        8.11        7.15      2.12 o
  -7  -1   4        2.19        2.00      1.68 o
  -6  -1   4      314.08      375.38      6.95 o
  -5  -1   4      287.60      270.75      5.27 o
  -4  -1   4       82.18       69.27      2.62 o
  -3  -1   4       37.30       37.53      1.98 o
  -2  -1   4       12.20       18.38      1.34 o
  -1  -1   4       28.50       28.04      1.68 o
   0  -1   4       18.00       17.73      0.61 o
   1  -1   4     2891.90     2662.82     33.36 o
   2  -1   4     2151.55     2256.32     38.58 o
   3  -1   4     2453.65     2625.82     36.85 o
   4  -1   4     3508.09     3675.94     50.40 o
   5  -1   4       12.20       16.60      1.28 o
   6  -1   4       93.18      107.26      2.96 o
   7  -1   4       80.51       79.77      3.69 o
   8  -1   4      152.99      149.54      4.34 o
   9  -1   4       42.79       42.67      3.65 o
  10  -1   4      214.06      218.47      9.67 o
  11  -1   4      101.27       98.94     11.45 o
 -12   0   4      112.86       92.64      7.19 o
 -11   0   4       40.49       41.44      3.72 o
 -10   0   4        3.46        2.41      2.28 o
  -9   0   4       89.12       92.30      4.19 o
  -8   0   4       16.40       14.37      1.99 o
  -7   0   4       57.38       63.96      2.72 o
  -6   0   4      173.40      165.64      4.25 o
  -5   0   4     1678.64     1813.59     25.66 o
  -4   0   4      953.34     1016.77     18.89 o
  -3   0   4      257.84      222.26      4.20 o
  -2   0   4     1568.85     1496.23     22.56 o
  -1   0   4     6875.76     6300.43    102.68 o
   0   0   4      374.32      427.20      6.89 o
   1   0   4     3347.44     3206.88     39.77 o
   2   0   4      215.00      224.49      5.08 o
   3   0   4     1943.51     1944.14     23.55 o
   4   0   4      339.33      340.13      6.32 o
   5   0   4       90.21       79.28      2.30 o
   6   0   4      429.43      451.36      8.00 o
   7   0   4       25.76       25.78      1.89 o
   8   0   4      105.33      101.55      3.89 o
   9   0   4        0.15       -0.94      2.06 o
  10   0   4       62.27       50.88      5.13 o
  11   0   4       57.29       45.17      7.36 o
 -12   1   4        0.15        0.90      4.67 o
 -11   1   4      349.05      366.44     14.80 o
 -10   1   4      795.09      837.25     21.18 o
  -9   1   4      886.24      953.29     18.24 o
  -8   1   4      145.19      135.52      4.07 o
  -7   1   4     1092.84     1125.31     21.90 o
  -6   1   4      175.80      188.97      5.55 o
  -5   1   4      697.90      703.87     17.54 o
  -4   1   4      810.34      778.69     14.53 o
  -3   1   4      201.06      194.42      5.07 o
  -2   1   4     9760.06     8863.96    113.46 o
  -1   1   4     4208.62     3800.44     49.63 o
   0   1   4        1.33        0.69      0.55 o
   1   1   4     2600.82     2453.89     35.64 o
   2   1   4      401.56      367.79      7.60 o
   3   1   4      277.58      278.88      4.75 o
   4   1   4     7938.89     8260.04     99.30 o
   5   1   4      590.01      534.71      9.91 o
   6   1   4     1152.82     1149.67     18.95 o
   7   1   4        0.16       -0.06      1.28 o
   8   1   4      351.83      378.44      8.41 o
   9   1   4      129.43      133.08      5.74 o
  10   1   4      143.20      180.86     20.10 o
 -12   2   4       51.48       56.11      9.04 o
 -11   2   4      659.07      677.54     18.12 o
 -10   2   4      178.63      176.61      9.32 o
  -9   2   4       36.13       38.44      3.71 o
  -8   2   4        0.71        0.40      2.26 o
  -7   2   4        3.34        2.68      1.90 o
  -6   2   4      274.67      263.83      6.02 o
  -5   2   4      502.53      476.66      9.30 o
  -4   2   4        2.19        2.88      2.01 o
  -3   2   4      167.35      155.51      3.44 o
  -2   2   4     6714.02     6717.73     99.19 o
  -1   2   4     1205.39     1166.78     18.50 o
   0   2   4     2964.26     2743.11     40.14 o
   1   2   4       65.15       69.99      1.55 o
   2   2   4     1389.07     1386.22     19.31 o
   3   2   4      193.55      148.54      2.99 o
   4   2   4     1371.73     1440.03     25.46 o
   5   2   4       18.93       16.92      1.36 o
   6   2   4       16.48       21.61      1.52 o
   7   2   4       58.09       44.44      2.84 o
   8   2   4      405.26      392.52     10.12 o
   9   2   4        0.80        0.25      2.10 o
  10   2   4        0.01        3.22      4.31 o
 -12   3   4        0.13       -2.62      6.24 o
 -11   3   4       97.13       94.59      7.63 o
 -10   3   4      131.71      128.15      8.13 o
  -9   3   4      423.13      437.22     10.68 o
  -8   3   4      312.06      312.02      7.73 o
  -7   3   4      804.13      792.61     14.94 o
  -6   3   4       13.98       20.89      2.62 o
  -5   3   4      106.25       92.49      4.52 o
  -4   3   4     1139.46     1161.84     18.91 o
  -3   3   4     4017.65     3952.21     48.81 o
  -2   3   4      244.54      265.01      4.14 o
  -1   3   4      656.70      639.77      8.64 o
   0   3   4      123.89      125.18      3.17 o
   1   3   4       83.95       68.10      1.39 o
   2   3   4      750.09      807.66     18.51 o
   3   3   4      497.02      472.05      6.81 o
   4   3   4       15.70       17.52      1.10 o
   5   3   4      638.59      622.37     11.26 o
   6   3   4      642.15      628.40     19.85 o
   7   3   4      185.21      200.87      6.16 o
   8   3   4       26.51       27.67     20.64 o
   9   3   4       97.62      110.48      8.16 o
  10   3   4      105.94      105.28      8.71 o
 -12   4   4      123.70      129.66     20.30 o
 -11   4   4        2.18       -0.18      4.68 o
 -10   4   4      178.40      186.77      8.30 o
  -9   4   4     1492.43     1527.99     28.28 o
  -8   4   4      195.30      178.34      8.33 o
  -7   4   4      363.11      377.38      7.92 o
  -6   4   4      789.23      812.54     14.07 o
  -5   4   4        2.10        1.65      0.91 o
  -4   4   4      723.83      846.84     13.05 o
  -3   4   4     2398.33     2316.96     29.13 o
  -2   4   4       58.80       74.27      1.82 o
  -1   4   4       21.74       19.91      1.04 o
   0   4   4     4420.88     4388.68     60.80 o
   1   4   4      474.51      483.81     12.27 o
   2   4   4      308.23      343.98      7.88 o
   3   4   4        1.93       -2.43      2.27 o
   4   4   4       69.44       62.71      4.43 o
   5   4   4       14.84       13.01      0.95 o
   6   4   4       20.01       19.14      1.54 o
   7   4   4        0.44        0.29      1.40 o
   8   4   4        1.04        0.65      2.00 o
   9   4   4       30.77       39.30      3.93 o
 -12   5   4      146.00      153.93     12.22 o
 -11   5   4      125.38      135.18      8.64 o
 -10   5   4       91.20       98.76     17.48 o
  -9   5   4      178.98      169.73      6.31 o
  -8   5   4        1.75        2.97      2.18 o
  -7   5   4       80.94       89.19      3.55 o
  -6   5   4        5.99        8.91      1.77 o
  -5   5   4      131.97      126.68      3.46 o
  -4   5   4       93.28      114.35      3.65 o
  -3   5   4     1043.61     1079.53     14.74 o
  -2   5   4     1008.36      977.43     12.43 o
  -1   5   4        6.66        2.92      0.75 o
   0   5   4        2.68        2.89      0.56 o
   1   5   4      142.27      105.82      5.62 o
   2   5   4        0.73       -0.28      2.22 o
   3   5   4       60.79       58.24      8.01 o
   4   5   4      245.39      231.78      6.51 o
   5   5   4      195.15      201.52      7.44 o
   6   5   4        5.16        0.12      7.44 o
   7   5   4       87.42       88.18     14.27 o
   8   5   4       28.43       28.99      8.85 o
   9   5   4       26.78       55.61     11.45 o
 -12   6   4       31.04       36.66      9.85 o
 -11   6   4       64.44       68.99      8.95 o
 -10   6   4       38.19       37.71      5.68 o
  -9   6   4       12.36       18.73      5.09 o
  -8   6   4        9.13       10.02      2.34 o
  -7   6   4      372.74      389.68      8.21 o
  -6   6   4       10.19        9.62      1.66 o
  -5   6   4        4.55        5.11      1.55 o
  -4   6   4       15.88       24.67      1.56 o
  -3   6   4       29.69       37.39      1.68 o
  -2   6   4      605.46      621.57     13.16 o
  -1   6   4      807.10      802.90     11.74 o
   0   6   4      985.60      993.19     13.78 o
   1   6   4      278.27      293.10      9.03 o
   2   6   4      640.54      647.97     14.40 o
   3   6   4      567.15      588.18     13.82 o
   4   6   4       19.55       19.43      3.31 o
   5   6   4      638.68      698.93     20.47 o
   6   6   4       73.09       90.68      7.11 o
   7   6   4        0.80       -3.04      4.95 o
   8   6   4       49.80       51.43      9.23 o
 -12   7   4       20.00       19.21      6.96 o
 -11   7   4       53.07       69.85     11.66 o
 -10   7   4      284.10      298.74     11.06 o
  -9   7   4        2.50       -1.17      2.84 o
  -8   7   4       13.59       11.00      2.52 o
  -7   7   4      369.31      368.62      7.55 o
  -6   7   4        1.98        7.02      1.65 o
  -5   7   4        2.78        4.59      1.60 o
  -4   7   4      909.54      961.43     23.35 o
  -3   7   4        4.48        9.48      1.64 o
  -2   7   4       99.40      106.66      2.66 o
  -1   7   4       93.10       89.37      2.26 o
   0   7   4       92.34       93.08      2.07 o
   1   7   4        0.00        4.78      2.98 o
   2   7   4        1.48        2.98      2.99 o
   3   7   4      704.07      700.26     16.67 o
   4   7   4        2.69        6.97      4.60 o
   5   7   4       10.69        8.48      5.14 o
   6   7   4       61.81       62.69      7.94 o
   7   7   4       36.58       27.60      8.85 o
 -11   8   4        2.42       -6.08      7.81 o
 -10   8   4       14.08        9.84      4.09 o
  -9   8   4      487.47      507.28     12.99 o
  -8   8   4        0.33        5.99      2.61 o
  -7   8   4      285.16      307.74      7.11 o
  -6   8   4      632.87      639.59     11.58 o
  -5   8   4       46.15       46.36      3.05 o
  -4   8   4      592.02      619.92     17.04 o
  -3   8   4       60.57       64.05      2.37 o
  -2   8   4      503.38      523.99      8.58 o
  -1   8   4      185.38      176.07      6.64 o
   0   8   4     2235.24     2348.48     34.17 o
   1   8   4      209.87      217.49      7.51 o
   2   8   4      281.29      267.28      8.67 o
   3   8   4      340.59      348.88     12.05 o
   4   8   4       38.16       42.36      8.37 o
   5   8   4       48.73       50.16      8.13 o
   6   8   4        0.63       -6.89     13.87 o
 -11   9   4      104.62      122.86      8.73 o
 -10   9   4        4.21        6.87      4.16 o
  -9   9   4       31.96       32.68      3.55 o
  -8   9   4      521.99      504.19     15.66 o
  -7   9   4      157.87      122.70      5.09 o
  -6   9   4       78.82       76.27      3.30 o
  -5   9   4      621.63      616.64     10.80 o
  -4   9   4      517.21      510.15      9.75 o
  -3   9   4       65.62       63.53      2.70 o
  -2   9   4     1479.06     1520.03     22.79 o
  -1   9   4      661.60      680.20     13.45 o
   0   9   4      164.30      172.48      3.95 o
   1   9   4     1779.36     1862.62     43.78 o
   2   9   4       61.29       58.26      5.60 o
   3   9   4      462.53      494.79     16.15 o
   4   9   4      142.90      147.04      9.21 o
   5   9   4        3.60       -0.53      6.16 o
 -10  10   4       40.94       45.88      5.79 o
  -9  10   4      677.51      660.63     24.97 o
  -8  10   4       49.79       45.55      3.71 o
  -7  10   4       12.19       16.83      3.28 o
  -6  10   4      135.90      142.87      5.24 o
  -5  10   4       71.23       71.89      3.36 o
  -4  10   4      145.90      154.01      4.88 o
  -3  10   4        5.21        3.63      2.13 o
  -2  10   4        0.06        4.67      2.39 o
  -1  10   4      120.22      127.37      4.22 o
   0  10   4     1853.87     2025.58     84.40 o
   1  10   4      421.78      415.95     17.39 o
   2  10   4       10.07        5.43      5.35 o
   3  10   4        4.37        5.04      6.02 o
   4  10   4       51.61       60.75      8.33 o
  -9  11   4       77.30       76.11     11.12 o
  -8  11   4        3.55       10.96      3.90 o
  -7  11   4        2.29        6.87      3.23 o
  -6  11   4       31.19       34.26      5.16 o
  -5  11   4      280.28      275.09      9.57 o
  -4  11   4      232.11      245.69     17.88 o
  -3  11   4       74.28       73.78      5.57 o
  -2  11   4        0.06       -0.74      2.77 o
  -1  11   4       36.38       38.65      2.57 o
   0  11   4        3.66       11.28      7.44 o
   1  11   4       22.11       18.52      7.23 o
   2  11   4      310.28      330.53     17.34 o
   3  11   4        8.63        6.07      8.79 o
  -8  12   4       87.58       71.97      7.52 o
  -7  12   4      216.41      219.66     17.29 o
  -6  12   4       71.50       63.09      5.40 o
  -5  12   4      117.31      120.96      8.34 o
  -4  12   4       12.39        7.64      5.63 o
  -3  12   4      154.79      144.74      7.40 o
  -2  12   4       32.75       29.15      5.92 o
  -1  12   4       29.26       25.98      4.42 o
   0  12   4      171.81      156.47     20.70 o
   1  12   4        1.69       -6.53      7.60 o
  -6  13   4      366.31      369.21     19.55 o
  -5  13   4      205.06      195.82     12.45 o
  -4  13   4      457.08      464.20     21.73 o
  -3  13   4       48.62       48.96      7.84 o
  -2  13   4       13.81       12.46     11.25 o
  -1  13   4      126.22      125.39     17.28 o
  -1 -13   5      248.08      293.62     15.79 o
   0 -13   5        2.94        5.86      5.27 o
   1 -13   5      763.30      879.55     29.74 o
   2 -13   5       53.69       51.58      7.94 o
   3 -13   5      171.02      181.84     10.32 o
   4 -13   5       84.10       84.85      8.62 o
   5 -13   5       20.72       25.52      7.79 o
  -3 -12   5        6.50        6.30      5.13 o
  -2 -12   5      192.26      232.88     36.57 o
  -1 -12   5      173.52      176.74     11.63 o
   0 -12   5        4.97        2.94      5.01 o
   1 -12   5      179.33      172.15     11.39 o
   2 -12   5      251.00      231.46     10.61 o
   3 -12   5        9.99       13.32      2.87 o
   4 -12   5      520.43      540.44     24.89 o
   5 -12   5      310.50      316.34     14.61 o
   6 -12   5       62.59       83.18      8.10 o
   7 -12   5      252.90      255.43     17.67 o
  -5 -11   5       28.18       51.04     14.47 o
  -4 -11   5       69.11       73.21      8.63 o
  -3 -11   5        1.78        2.10      4.06 o
  -2 -11   5      116.46      122.77     13.31 o
  -1 -11   5        8.00        7.45      3.62 o
   0 -11   5       62.67       70.83      5.20 o
   1 -11   5       17.89       19.45      2.49 o
   2 -11   5       97.14       95.64      4.12 o
   3 -11   5        7.54        8.10      2.31 o
   4 -11   5      221.40      203.74     10.62 o
   5 -11   5       80.27       73.83      5.25 o
   6 -11   5      277.86      277.13     12.71 o
   7 -11   5        3.16        4.41      4.38 o
   8 -11   5       77.54       59.55      6.77 o
  -6 -10   5        6.80        3.43      6.63 o
  -5 -10   5        0.01      -15.07     10.05 o
  -4 -10   5      147.36      128.31      7.18 o
  -3 -10   5        0.59       -2.59      3.24 o
  -2 -10   5      236.80      234.25      6.60 o
  -1 -10   5      387.82      400.35      8.82 o
   0 -10   5       16.82       18.96      2.76 o
   1 -10   5       70.36       64.11      3.02 o
   2 -10   5      196.21      203.82      4.86 o
   3 -10   5      246.70      230.28      6.92 o
   4 -10   5       22.01       15.82      3.12 o
   5 -10   5      131.59      131.64      6.12 o
   6 -10   5       38.75       42.67      5.68 o
   7 -10   5      134.29      105.45      8.35 o
   8 -10   5        5.77       -6.77      4.58 o
   9 -10   5       80.05       69.91      6.71 o
  -7  -9   5       54.71       65.27      7.85 o
  -6  -9   5      252.49      280.74     14.29 o
  -5  -9   5       20.10       26.65      5.28 o
  -4  -9   5        2.94        0.83      2.25 o
  -3  -9   5      191.72      224.38      6.02 o
  -2  -9   5      683.45      647.47     11.79 o
  -1  -9   5       27.13       29.25      2.42 o
   0  -9   5       14.34        5.73      2.31 o
   1  -9   5      666.87      646.21     11.01 o
   2  -9   5       38.47       31.81      1.92 o
   3  -9   5      615.80      618.75     11.96 o
   4  -9   5      116.66      110.63      4.02 o
   5  -9   5      108.58      116.32      4.51 o
   6  -9   5       95.19       92.46      5.28 o
   7  -9   5      206.61      212.10      9.54 o
   8  -9   5       30.80       29.44      4.77 o
   9  -9   5       88.84       87.76      6.97 o
  10  -9   5       32.83       36.88      6.16 o
  -8  -8   5        2.36       10.00     12.26 o
  -7  -8   5       92.71       87.45      7.85 o
  -6  -8   5      184.63      170.83      7.80 o
  -5  -8   5      489.53      480.79     10.35 o
  -4  -8   5      222.00      229.83      5.90 o
  -3  -8   5       15.20       17.40      2.14 o
  -2  -8   5        3.57        4.16      1.77 o
  -1  -8   5      164.15      187.00      4.51 o
   0  -8   5       88.37       92.34      3.97 o
   1  -8   5       21.87       15.00      2.21 o
   2  -8   5      799.09      781.40     14.70 o
   3  -8   5      391.63      369.65      7.55 o
   4  -8   5      281.60      304.04      6.99 o
   5  -8   5      855.94      828.38     15.31 o
   6  -8   5     2435.70     2524.67     45.06 o
   7  -8   5      663.00      689.24     15.30 o
   8  -8   5      241.59      262.31     13.21 o
   9  -8   5       80.81       81.40      5.58 o
  10  -8   5       28.83       39.22      6.96 o
  -9  -7   5       21.35       17.04      7.84 o
  -8  -7   5      208.67      207.97     11.56 o
  -7  -7   5        3.98        4.29      3.04 o
  -6  -7   5       19.95       24.16      2.95 o
  -5  -7   5       16.14       15.20      2.39 o
  -4  -7   5      797.46      848.07     13.69 o
  -3  -7   5      328.28      307.66      6.29 o
  -2  -7   5      341.03      330.88      7.10 o
  -1  -7   5       33.30       27.72      1.98 o
   0  -7   5        0.47       -0.93      1.92 o
   1  -7   5      161.09      143.03      3.03 o
   2  -7   5      131.96      139.08      5.66 o
   3  -7   5       14.50        9.17      1.88 o
   4  -7   5       68.96       69.64      3.99 o
   5  -7   5     3822.15     3895.66     58.02 o
   6  -7   5      265.65      271.87      6.74 o
   7  -7   5        5.66        4.72      2.55 o
   8  -7   5      195.58      187.74      6.44 o
   9  -7   5       36.95       34.25      5.93 o
  10  -7   5        0.03       -1.51      5.43 o
  -9  -6   5        4.80       -1.44      4.38 o
  -8  -6   5      367.42      372.96     12.50 o
  -7  -6   5        0.11       -2.13      2.55 o
  -6  -6   5        3.86        4.12      2.53 o
  -5  -6   5      982.46      979.87     14.47 o
  -4  -6   5     2698.86     2791.70     35.35 o
  -3  -6   5     1339.84     1302.43     20.13 o
  -2  -6   5      228.75      227.58      5.77 o
  -1  -6   5      175.01      170.96      3.97 o
   0  -6   5        4.18        4.23      1.48 o
   1  -6   5       24.21       21.38      1.71 o
   2  -6   5     1187.09     1171.56     18.81 o
   3  -6   5       86.02       91.14      3.22 o
   4  -6   5     1151.49     1126.65     18.22 o
   5  -6   5     1868.45     1830.82     28.08 o
   6  -6   5       60.40       52.96      2.82 o
   7  -6   5       15.69       15.51      2.10 o
   8  -6   5      237.34      241.99      7.02 o
   9  -6   5        0.70       -0.43      3.13 o
  10  -6   5        7.01        9.85      6.63 o
  11  -6   5      207.58      182.63     13.04 o
 -10  -5   5       13.05        9.63      5.46 o
  -9  -5   5      179.16      175.20      8.69 o
  -8  -5   5      216.80      228.38     10.21 o
  -7  -5   5       39.88       34.58      2.66 o
  -6  -5   5     1014.53     1035.03     17.68 o
  -5  -5   5       72.48       76.46      3.66 o
  -4  -5   5       48.52       57.55      2.31 o
  -3  -5   5      863.25      865.43     12.01 o
  -2  -5   5        1.98        5.79      1.20 o
  -1  -5   5      176.69      161.57      4.88 o
   0  -5   5      224.35      222.26      4.55 o
   1  -5   5      503.88      544.38      9.10 o
   2  -5   5       25.73       17.23      1.08 o
   3  -5   5      335.08      323.94      5.55 o
   4  -5   5        0.14       -0.73      1.11 o
   5  -5   5     1137.58     1215.22     17.81 o
   6  -5   5      734.48      757.71     12.53 o
   7  -5   5      158.97      158.66      5.30 o
   8  -5   5       32.89       21.63      3.91 o
   9  -5   5        5.25       -0.55      2.85 o
  10  -5   5       20.39       16.11      8.61 o
  11  -5   5       10.07       15.64      7.53 o
 -10  -4   5       39.55       32.93      5.22 o
  -9  -4   5        1.58        1.53      3.59 o
  -8  -4   5      272.98      245.88      6.55 o
  -7  -4   5      477.50      472.73      9.47 o
  -6  -4   5        2.26        4.15      2.01 o
  -5  -4   5        2.25        1.40      1.89 o
  -4  -4   5       45.85       33.42      1.79 o
  -3  -4   5       92.67      109.45      2.49 o
  -2  -4   5      922.88     1015.47     13.61 o
  -1  -4   5      646.89      653.48      9.14 o
   0  -4   5       45.41       51.06      2.13 o
   1  -4   5      728.26      692.50     14.35 o
   2  -4   5       55.75       57.67      1.75 o
   3  -4   5        0.11        3.10      1.00 o
   4  -4   5      840.81      908.05     13.06 o
   5  -4   5       49.00       51.82      2.11 o
   6  -4   5        9.65       11.31      2.49 o
   7  -4   5      891.76      866.83     15.89 o
   8  -4   5        3.09        3.44      2.34 o
   9  -4   5      130.25      125.02      6.16 o
  10  -4   5       24.41       15.38      4.19 o
  11  -4   5        2.90        3.80      4.33 o
 -11  -3   5       74.95       72.98      6.00 o
 -10  -3   5        0.12        1.13      3.72 o
  -9  -3   5      198.85      201.75      7.60 o
  -8  -3   5        0.30       -1.77      2.28 o
  -7  -3   5      136.58      162.98      5.18 o
  -6  -3   5      283.03      276.82      6.91 o
  -5  -3   5        8.86       15.14      2.07 o
  -4  -3   5       99.38      118.22      3.20 o
  -3  -3   5        1.26        0.83      1.16 o
  -2  -3   5     1300.20     1340.28     18.99 o
  -1  -3   5       18.39       33.08      1.26 o
   0  -3   5     1304.52     1294.68     18.33 o
   1  -3   5      115.16       83.91      2.15 o
   2  -3   5       68.15      100.95      2.48 o
   3  -3   5      187.34      230.12      4.12 o
   4  -3   5       13.38       12.09      1.25 o
   5  -3   5      387.04      382.23      7.12 o
   6  -3   5      140.85      172.87      8.84 o
   7  -3   5     1760.79     1709.59     29.05 o
   8  -3   5      696.43      713.21     14.60 o
   9  -3   5       20.61       14.12      3.59 o
  10  -3   5       36.06       38.94      4.52 o
  11  -3   5      146.03      145.44      8.81 o
 -11  -2   5       66.87       59.66      5.80 o
 -10  -2   5       36.62       36.49      4.29 o
  -9  -2   5        6.41        1.88      2.48 o
  -8  -2   5        1.47        1.66      2.49 o
  -7  -2   5      524.27      546.86     12.17 o
  -6  -2   5      185.18      200.21      5.35 o
  -5  -2   5       18.84       24.22      2.21 o
  -4  -2   5      887.13      830.37     12.61 o
  -3  -2   5       70.70       81.36      2.41 o
  -2  -2   5     1111.02     1088.55     19.08 o
  -1  -2   5      276.16      243.31      4.94 o
   0  -2   5        8.59        8.21      1.67 o
   1  -2   5       71.38       54.13      1.39 o
   2  -2   5      936.26      968.47     14.71 o
   3  -2   5      137.21      159.11      3.09 o
   4  -2   5      391.28      312.33      5.85 o
   5  -2   5      626.41      604.26     10.63 o
   6  -2   5      715.99      703.63     13.53 o
   7  -2   5      557.83      593.80     10.84 o
   8  -2   5       27.22       22.38      2.53 o
   9  -2   5       28.10       29.79      3.74 o
  10  -2   5       66.71       62.44      5.38 o
  11  -2   5       11.53       10.85      6.03 o
 -12  -1   5       66.54       52.81      6.60 o
 -11  -1   5     1280.46     1282.74     35.34 o
 -10  -1   5       45.14       51.37      4.64 o
  -9  -1   5       38.55       29.09      2.81 o
  -8  -1   5       84.32       98.92      3.36 o
  -7  -1   5      275.34      270.95      5.98 o
  -6  -1   5      575.72      580.42     10.97 o
  -5  -1   5     1042.17     1152.92     19.28 o
  -4  -1   5     1118.80     1180.72     17.78 o
  -3  -1   5      419.73      397.04      7.15 o
  -2  -1   5      541.61      478.59      7.94 o
  -1  -1   5      988.53      871.62     13.72 o
   0  -1   5       57.44       43.85      1.25 o
   1  -1   5      122.45      114.24      2.12 o
   2  -1   5      432.03      429.29      6.28 o
   3  -1   5     3457.91     3564.69     41.69 o
   4  -1   5      876.08      978.05     27.39 o
   5  -1   5        0.23        2.00      1.08 o
   6  -1   5     1075.48     1112.81     17.22 o
   7  -1   5       39.38       43.55      2.35 o
   8  -1   5       97.92       99.85      3.54 o
   9  -1   5       90.29       96.85      5.92 o
  10  -1   5        0.74        1.99      3.16 o
  11  -1   5      289.62      326.02     17.65 o
 -12   0   5       60.67       65.96      7.42 o
 -11   0   5        6.55        4.07      4.38 o
 -10   0   5       65.60       54.04      3.70 o
  -9   0   5      121.95      138.42      4.91 o
  -8   0   5        0.35        1.41      1.50 o
  -7   0   5     1782.73     1805.21     27.94 o
  -6   0   5      435.99      487.93     10.06 o
  -5   0   5       41.36       54.66      2.80 o
  -4   0   5      345.85      313.20      6.70 o
  -3   0   5      547.51      602.18     10.15 o
  -2   0   5     2716.24     2721.94     39.95 o
  -1   0   5     2854.30     2536.59     37.85 o
   0   0   5       86.44       86.48      1.94 o
   1   0   5      337.96      348.86      5.51 o
   2   0   5      313.11      318.41      5.33 o
   3   0   5      698.94      799.18     10.92 o
   4   0   5      745.08      781.83     20.19 o
   5   0   5      157.75      186.52      3.81 o
   6   0   5      924.78      949.36     14.91 o
   7   0   5        4.41        4.54      1.75 o
   8   0   5       88.87       82.92      3.34 o
   9   0   5        9.67        3.16      4.31 o
  10   0   5        0.41       -3.10      3.92 o
 -12   1   5      104.81      101.10      7.42 o
 -11   1   5       73.82       60.07      4.69 o
 -10   1   5        1.68        3.95      3.25 o
  -9   1   5      384.18      402.76      9.03 o
  -8   1   5        5.42        5.74      1.55 o
  -7   1   5      133.38      137.73      4.09 o
  -6   1   5      478.19      463.41     10.17 o
  -5   1   5      146.67      137.43      3.80 o
  -4   1   5     1523.60     1663.87     29.23 o
  -3   1   5        6.15       11.46      1.41 o
  -2   1   5      359.92      366.86      6.96 o
  -1   1   5      155.72      154.99      2.87 o
   0   1   5     1012.38      979.87     14.91 o
   1   1   5      285.18      278.70      5.22 o
   2   1   5     4646.04     4802.39     58.38 o
   3   1   5     5039.96     4933.46     65.26 o
   4   1   5     1245.82     1310.92     19.65 o
   5   1   5      294.02      293.52      5.56 o
   6   1   5        5.22        9.42      1.72 o
   7   1   5      215.11      177.97      4.36 o
   8   1   5      388.80      376.05      9.41 o
   9   1   5       16.00       11.90      4.68 o
  10   1   5        8.82       10.76      4.55 o
 -12   2   5       16.11       14.28      5.95 o
 -11   2   5       10.51        4.43      6.44 o
 -10   2   5       36.17       29.72      3.29 o
  -9   2   5        0.07       -3.18      2.81 o
  -8   2   5      196.21      197.88      6.19 o
  -7   2   5        0.42        0.95      1.16 o
  -6   2   5      104.48      103.19      3.89 o
  -5   2   5     1245.76     1244.96     23.42 o
  -4   2   5      927.00      968.98     14.99 o
  -3   2   5     1740.01     1812.76     25.64 o
  -2   2   5      566.61      510.49      8.17 o
  -1   2   5        2.05        0.53      0.78 o
   0   2   5       18.58       16.28      0.94 o
   1   2   5      717.86      627.62      8.67 o
   2   2   5        4.42        3.01      1.11 o
   3   2   5      233.04      198.86      3.38 o
   4   2   5      489.88      425.38      9.55 o
   5   2   5     2370.23     2402.39     34.12 o
   6   2   5     3127.98     3168.73     58.40 o
   7   2   5      331.32      352.44      7.96 o
   8   2   5       17.35       17.11      2.14 o
   9   2   5        0.40        3.19      3.02 o
  10   2   5       11.01       14.93      5.07 o
 -12   3   5        0.45       -3.82      5.31 o
 -11   3   5       50.60       60.47      6.85 o
 -10   3   5        5.73        1.18      1.77 o
  -9   3   5        3.09       -0.75      3.30 o
  -8   3   5       60.62       69.42      3.90 o
  -7   3   5       69.94       65.12      3.24 o
  -6   3   5      439.42      434.29      9.02 o
  -5   3   5       10.64       14.45      1.89 o
  -4   3   5     2130.85     2444.39     35.08 o
  -3   3   5       33.92       24.90      1.23 o
  -2   3   5      525.82      568.47     10.53 o
  -1   3   5      694.31      646.66     11.44 o
   0   3   5     1113.74     1116.86     28.83 o
   1   3   5       63.43       65.35      2.26 o
   2   3   5     2487.18     2526.84     31.56 o
   3   3   5      146.90      146.78      3.40 o
   4   3   5       13.50       12.53      1.11 o
   5   3   5       38.74       48.56      1.68 o
   6   3   5      177.49      158.41      4.49 o
   7   3   5      253.76      228.38      7.17 o
   8   3   5      191.27      196.95     11.17 o
   9   3   5      141.27      153.21     10.03 o
 -12   4   5       14.69        3.01      5.97 o
 -11   4   5       53.24       67.55      8.51 o
 -10   4   5      717.71      749.18     22.65 o
  -9   4   5      466.77      466.97     11.97 o
  -8   4   5      475.19      512.51     12.35 o
  -7   4   5     2596.86     2584.05     35.87 o
  -6   4   5      658.20      632.40     10.08 o
  -5   4   5      685.52      688.45     10.14 o
  -4   4   5      494.07      504.77      8.45 o
  -3   4   5      656.70      662.52     10.38 o
  -2   4   5      627.37      678.95      9.50 o
  -1   4   5      662.23      606.59      9.33 o
   0   4   5       72.93       72.35      2.69 o
   1   4   5      607.05      605.68      9.23 o
   2   4   5     1269.58     1346.60     28.17 o
   3   4   5        0.47        0.42      2.57 o
   4   4   5       90.83       89.54      5.17 o
   5   4   5        7.66       12.17      4.34 o
   6   4   5       55.82       47.91      2.90 o
   7   4   5       59.66       53.51      2.08 o
   8   4   5       13.56       16.37      2.72 o
   9   4   5        1.62      -12.36      8.24 o
 -12   5   5       42.37       37.49      7.21 o
 -11   5   5       65.83       77.14      7.24 o
 -10   5   5        1.56        1.45      6.83 o
  -9   5   5       40.45       30.67      3.85 o
  -8   5   5       47.07       46.72      3.11 o
  -7   5   5       23.48       17.40      1.84 o
  -6   5   5      102.81       92.07      2.85 o
  -5   5   5      241.66      259.51      4.88 o
  -4   5   5        6.02       12.64      2.09 o
  -3   5   5       82.42       69.99      2.24 o
  -2   5   5      403.13      442.28      8.10 o
  -1   5   5      968.07      987.71     13.33 o
   0   5   5      417.58      372.10      8.62 o
   1   5   5      185.38      199.65      7.04 o
   2   5   5        9.89       11.99      3.34 o
   3   5   5     1260.83     1262.80     25.63 o
   4   5   5      145.76      143.53      5.24 o
   5   5   5       17.07       14.28      3.60 o
   6   5   5       88.52       86.53     13.66 o
   7   5   5        0.95       -5.02      5.97 o
   8   5   5        1.58        0.60      7.39 o
 -12   6   5        2.24        1.61      9.04 o
 -11   6   5        3.78        3.68      5.49 o
 -10   6   5      287.61      294.74     13.92 o
  -9   6   5      142.21      138.09      4.79 o
  -8   6   5       29.82       29.76      2.60 o
  -7   6   5      120.05      117.09      3.84 o
  -6   6   5      126.69      133.67      3.60 o
  -5   6   5     1492.14     1450.90     22.54 o
  -4   6   5        1.72        3.02      2.04 o
  -3   6   5       44.54       52.33      2.29 o
  -2   6   5       76.19       69.70      2.00 o
  -1   6   5        5.80       12.38      1.82 o
   0   6   5       32.56       30.64      1.73 o
   1   6   5       66.20       65.72      4.41 o
   2   6   5      450.96      451.46     11.49 o
   3   6   5       73.92       71.11      5.74 o
   4   6   5      465.26      489.74     13.50 o
   5   6   5       10.73        9.47      4.65 o
   6   6   5       47.71       42.24      7.12 o
   7   6   5      603.81      634.11     23.18 o
   8   6   5       47.21       56.38     14.33 o
 -12   7   5       48.59       40.93      9.80 o
 -11   7   5        3.50        2.61      5.66 o
 -10   7   5      132.31      136.18      9.08 o
  -9   7   5       23.63       21.82      2.50 o
  -8   7   5      156.71      151.40      5.38 o
  -7   7   5       64.15       65.67      2.92 o
  -6   7   5       13.46       18.20      2.95 o
  -5   7   5       53.02       50.74      2.43 o
  -4   7   5      345.29      333.59      6.34 o
  -3   7   5       68.54       69.54      2.34 o
  -2   7   5       28.38       32.27      2.78 o
  -1   7   5        0.48       -1.04      1.12 o
   0   7   5      105.26       97.11      5.05 o
   1   7   5      131.69      139.73      7.95 o
   2   7   5      585.68      598.86     14.41 o
   3   7   5       28.66       26.08      3.82 o
   4   7   5      499.62      457.34     17.05 o
   5   7   5      555.41      551.23     18.31 o
   6   7   5      161.32      163.81      9.72 o
   7   7   5       52.69       51.04      8.75 o
 -11   8   5       18.52       25.20      7.21 o
 -10   8   5       62.65       67.17      6.07 o
  -9   8   5       44.63       42.84      3.50 o
  -8   8   5        6.56        2.89      2.42 o
  -7   8   5       96.95      102.90      3.80 o
  -6   8   5       26.91       21.71      2.04 o
  -5   8   5     1650.84     1766.76     26.24 o
  -4   8   5      626.06      612.44     10.50 o
  -3   8   5      431.28      445.18      7.83 o
  -2   8   5       36.58       36.22      2.07 o
  -1   8   5       58.48       60.67      2.85 o
   0   8   5       65.91       69.83      5.38 o
   1   8   5      209.47      217.85      7.61 o
   2   8   5     1873.62     1966.92     45.94 o
   3   8   5       11.24        3.54      3.94 o
   4   8   5      102.55       84.57      6.95 o
   5   8   5      103.12      104.63      8.35 o
   6   8   5       38.58       52.22      7.42 o
 -11   9   5        7.10        5.96      5.65 o
 -10   9   5      136.96      148.81      8.94 o
  -9   9   5      411.19      428.37     21.42 o
  -8   9   5       63.32       67.00      4.20 o
  -7   9   5       43.92       42.57      3.60 o
  -6   9   5      289.15      242.35      6.06 o
  -5   9   5      165.59      146.19      4.06 o
  -4   9   5     1081.44     1112.09     17.70 o
  -3   9   5      296.31      286.84      6.39 o
  -2   9   5       29.30       28.52      2.13 o
  -1   9   5       52.25       57.03      2.77 o
   0   9   5      741.93      765.49     26.15 o
   1   9   5        2.30       -0.45      4.62 o
   2   9   5      114.22      123.50      7.40 o
   3   9   5      123.60      133.98      8.07 o
   4   9   5        1.14        1.94      5.85 o
   5   9   5      209.10      225.30     14.55 o
 -10  10   5      101.44       96.97      7.77 o
  -9  10   5      196.65      178.16     11.72 o
  -8  10   5       29.58       29.92      4.30 o
  -7  10   5       63.53       72.46      5.68 o
  -6  10   5       88.38       92.97      5.01 o
  -5  10   5       42.39       31.66      2.96 o
  -4  10   5        1.02        1.18      1.73 o
  -3  10   5      280.06      276.30      6.55 o
  -2  10   5        4.57        6.27      1.77 o
  -1  10   5      230.43      228.52      6.11 o
   0  10   5      299.41      303.84     19.29 o
   1  10   5       73.67       78.73      7.43 o
   2  10   5       10.76       13.75      6.49 o
   3  10   5       73.89       73.84      7.55 o
   4  10   5       79.53       84.55      8.84 o
  -9  11   5      125.77      121.02     18.49 o
  -8  11   5       26.90       26.88      7.57 o
  -7  11   5        1.13       -1.00      3.19 o
  -6  11   5       62.60       62.35      4.67 o
  -5  11   5       67.20       73.11      4.66 o
  -4  11   5        1.51        4.43      2.82 o
  -3  11   5      143.32      133.57     16.14 o
  -2  11   5      138.94      128.76      8.56 o
  -1  11   5      103.83      104.80      7.03 o
   0  11   5        7.56        4.62      5.66 o
   1  11   5       14.15        1.41      6.08 o
   2  11   5       90.14       94.17     12.46 o
  -8  12   5       32.93       55.77      7.46 o
  -7  12   5       39.54       37.92     10.93 o
  -6  12   5        5.07        5.55      6.46 o
  -5  12   5      139.71      145.95     10.22 o
  -4  12   5       12.78       25.72      4.38 o
  -3  12   5       27.62       20.78      4.41 o
  -2  12   5      455.13      485.60     21.30 o
  -1  12   5        6.58        5.63     10.45 o
   0  12   5        2.01        1.48      6.96 o
   1  12   5       98.91       98.60     11.86 o
  -5  13   5       30.62       37.21      7.37 o
  -4  13   5      436.19      442.34     26.93 o
  -3  13   5        2.28        6.49      4.13 o
   0 -13   6        0.84        3.22     11.25 o
   1 -13   6        5.91        4.99      5.06 o
   2 -13   6       11.76       10.47      5.36 o
   3 -13   6      331.31      375.97     24.96 o
   4 -13   6       24.49       25.42      8.18 o
   5 -13   6      304.95      290.12     17.96 o
  -3 -12   6      492.17      601.04     25.92 o
  -2 -12   6      350.03      418.77     19.43 o
  -1 -12   6      162.53      182.44     10.52 o
   0 -12   6      618.52      662.61     23.90 o
   1 -12   6       33.41       31.26      5.17 o
   2 -12   6        0.34        1.30      4.77 o
   3 -12   6      233.46      236.76     21.11 o
   4 -12   6       95.02       76.17      7.09 o
   5 -12   6        1.92        9.14      5.81 o
   6 -12   6      609.70      630.71     25.29 o
   7 -12   6       26.38       18.49     11.25 o
  -4 -11   6        0.02       -5.22      6.46 o
  -3 -11   6        0.02        6.97      5.67 o
  -2 -11   6       45.42       39.38      4.73 o
  -1 -11   6       10.56        8.78      4.12 o
   0 -11   6       22.50       23.36      3.23 o
   1 -11   6      138.27      133.04      6.74 o
   2 -11   6       15.48       14.06      3.55 o
   3 -11   6        3.65        1.99      2.01 o
   4 -11   6      393.70      377.37     12.43 o
   5 -11   6        9.24        5.51      5.33 o
   6 -11   6       19.76       17.09      6.49 o
   7 -11   6      144.94      147.18     11.44 o
   8 -11   6      203.96      223.04     14.77 o
  -6 -10   6       45.26       38.93      8.44 o
  -5 -10   6      426.66      441.41     20.94 o
  -4 -10   6        8.69       14.46      3.99 o
  -3 -10   6      140.66      158.15     10.44 o
  -2 -10   6      417.86      428.92     10.56 o
  -1 -10   6      297.00      267.61      7.74 o
   0 -10   6      113.92      100.49      4.82 o
   1 -10   6     1101.66     1117.81     22.57 o
   2 -10   6       92.20      123.86      6.52 o
   3 -10   6        2.25        1.59      2.46 o
   4 -10   6       77.75       73.93      4.60 o
   5 -10   6        8.03       15.24      3.45 o
   6 -10   6      263.46      252.08     12.05 o
   7 -10   6        0.76        4.62      4.07 o
   8 -10   6        8.86       16.16      5.65 o
   9 -10   6        5.36        8.84      4.95 o
  -7  -9   6        7.35        3.49      6.62 o
  -6  -9   6        0.92        2.58      5.99 o
  -5  -9   6       74.65       84.12      8.68 o
  -4  -9   6      543.29      569.00     15.87 o
  -3  -9   6       64.41       67.37      3.77 o
  -2  -9   6      122.57      111.94      4.07 o
  -1  -9   6       10.38       21.23      2.27 o
   0  -9   6       10.75        5.32      2.34 o
   1  -9   6        0.13        3.75      2.94 o
   2  -9   6       14.69       23.07      3.15 o
   3  -9   6       16.69       16.64      2.19 o
   4  -9   6      807.24      818.38     15.89 o
   5  -9   6      134.31      126.53      5.18 o
   6  -9   6       17.45       15.63      5.37 o
   7  -9   6        0.72       -1.75      3.08 o
   8  -9   6       14.19       15.90      4.43 o
   9  -9   6      268.29      293.32     14.33 o
  -8  -8   6      112.94      110.07      9.22 o
  -7  -8   6       47.79       50.17      6.74 o
  -6  -8   6       18.37       17.03      6.22 o
  -5  -8   6       94.20       96.48      4.45 o
  -4  -8   6       99.35       69.28      3.39 o
  -3  -8   6       92.30       75.80      3.25 o
  -2  -8   6       12.92       13.45      2.30 o
  -1  -8   6      615.78      619.79     10.60 o
   0  -8   6     4724.50     4788.09    118.66 o
   1  -8   6      709.88      731.40     12.74 o
   2  -8   6      266.07      266.44     10.31 o
   3  -8   6        0.45        1.93      0.99 o
   4  -8   6      691.41      713.67     11.90 o
   5  -8   6      149.68      158.99      4.31 o
   6  -8   6      112.99      137.45      6.02 o
   7  -8   6      263.90      239.29      9.47 o
   8  -8   6        2.89        1.91      3.68 o
   9  -8   6      366.03      372.61     22.33 o
  10  -8   6       48.12       44.61      7.84 o
  -9  -7   6       47.69       49.84     13.26 o
  -8  -7   6       23.07       24.21      5.37 o
  -7  -7   6       24.54       26.19      3.93 o
  -6  -7   6       17.07       15.30      3.11 o
  -5  -7   6        0.33       -0.68      2.48 o
  -4  -7   6        3.22        4.98      2.12 o
  -3  -7   6      887.84      919.21     15.77 o
  -2  -7   6     1107.53     1115.95     19.09 o
  -1  -7   6        5.32        1.12      1.85 o
   0  -7   6       32.82       34.74      2.55 o
   1  -7   6        4.32        4.33      1.97 o
   2  -7   6        3.90        3.80      2.04 o
   3  -7   6       22.57       24.57      1.62 o
   4  -7   6      227.72      229.46      4.96 o
   5  -7   6       75.25       71.93      3.03 o
   6  -7   6      411.87      410.60     10.12 o
   7  -7   6      649.70      695.33     14.35 o
   8  -7   6       67.38       67.18      5.59 o
   9  -7   6       35.46       38.62      6.38 o
  10  -7   6      315.03      307.01     21.10 o
  -9  -6   6      108.02      111.33      9.85 o
  -8  -6   6       11.92       16.77      6.17 o
  -7  -6   6       62.06       59.98      4.32 o
  -6  -6   6      400.60      399.99      8.81 o
  -5  -6   6      322.79      303.29      6.49 o
  -4  -6   6      281.80      295.84      5.67 o
  -3  -6   6      846.13      823.26     11.90 o
  -2  -6   6      424.33      410.17      7.04 o
  -1  -6   6        0.37        4.04      1.68 o
   0  -6   6     2440.48     2527.63     41.01 o
   1  -6   6      125.21      133.52      3.74 o
   2  -6   6       30.60       53.99      4.76 o
   3  -6   6        8.16        8.98      1.75 o
   4  -6   6      313.73      344.23      6.28 o
   5  -6   6      138.37      126.28      3.40 o
   6  -6   6       25.42       27.50      2.15 o
   7  -6   6       10.44        6.85      2.00 o
   8  -6   6       41.59       42.01      3.62 o
   9  -6   6        0.74        1.78      3.62 o
  10  -6   6        0.40        5.46      5.09 o
 -10  -5   6       96.46      116.07      8.79 o
  -9  -5   6       64.37       63.67      5.74 o
  -8  -5   6       63.65       52.28      3.89 o
  -7  -5   6      439.75      448.06      9.70 o
  -6  -5   6       36.19       34.90      3.52 o
  -5  -5   6      390.09      375.82      7.41 o
  -4  -5   6     1832.63     1883.23     25.56 o
  -3  -5   6      104.17      108.55      2.96 o
  -2  -5   6      887.87      840.49     12.62 o
  -1  -5   6      390.41      338.31      6.34 o
   0  -5   6        1.89       -0.02      1.44 o
   1  -5   6        0.20       -1.55      1.57 o
   2  -5   6     1212.20     1316.98     21.90 o
   3  -5   6       70.68       65.34      2.61 o
   4  -5   6      290.38      287.81      5.23 o
   5  -5   6       56.22       51.88      2.29 o
   6  -5   6       40.36       42.75      2.60 o
   7  -5   6      519.98      536.75     10.66 o
   8  -5   6       22.97       33.64      3.54 o
   9  -5   6       35.79       37.17      4.66 o
  10  -5   6       71.25       86.96     17.88 o
 -10  -4   6       14.57       14.13      4.43 o
  -9  -4   6      159.83      151.22      8.45 o
  -8  -4   6      335.35      330.32      8.74 o
  -7  -4   6      260.25      253.35      7.29 o
  -6  -4   6        7.65        5.17      2.06 o
  -5  -4   6      627.90      605.02     10.70 o
  -4  -4   6      912.98      982.04     15.43 o
  -3  -4   6      187.36      210.98      3.84 o
  -2  -4   6        7.50        2.75      1.17 o
  -1  -4   6     1836.58     1850.04     24.24 o
   0  -4   6     3904.18     4157.84     59.01 o
   1  -4   6     2421.48     2544.08     39.51 o
   2  -4   6     1524.11     1649.27     30.94 o
   3  -4   6      384.08      401.05      6.66 o
   4  -4   6       10.42       13.07      1.39 o
   5  -4   6       33.06       26.99      1.92 o
   6  -4   6      322.37      328.89      7.17 o
   7  -4   6      705.35      664.47     13.07 o
   8  -4   6      693.15      661.28     15.22 o
   9  -4   6      294.15      282.88     11.29 o
  10  -4   6       14.49       12.99      4.29 o
 -11  -3   6        2.63        7.27      4.84 o
 -10  -3   6      100.50       89.93      9.55 o
  -9  -3   6      199.39      210.34      8.02 o
  -8  -3   6       36.14       36.51      3.44 o
  -7  -3   6      808.54      854.10     19.38 o
  -6  -3   6        0.62        5.95      2.36 o
  -5  -3   6        3.93        2.35      1.60 o
  -4  -3   6     2101.41     2189.37     32.26 o
  -3  -3   6       31.08       39.09      2.23 o
  -2  -3   6       17.78       19.98      1.86 o
  -1  -3   6      577.17      542.68      8.99 o
   0  -3   6        3.26        4.05      0.62 o
   1  -3   6        0.29       -0.58      1.07 o
   2  -3   6     1322.16     1391.14     21.77 o
   3  -3   6      121.87      119.17      2.70 o
   4  -3   6       27.07       34.05      1.65 o
   5  -3   6       43.63       26.27      1.82 o
   6  -3   6     1036.78     1141.82     20.15 o
   7  -3   6      131.26       97.79      5.63 o
   8  -3   6        9.78        4.71      2.65 o
   9  -3   6      135.51      118.78      5.86 o
  10  -3   6      113.71      102.81      6.87 o
 -11  -2   6        4.97        1.75      5.69 o
 -10  -2   6       30.18       26.07      6.38 o
  -9  -2   6      634.92      674.70     16.82 o
  -8  -2   6       61.45       71.02      3.82 o
  -7  -2   6        6.09        3.60      3.21 o
  -6  -2   6      584.96      594.09     13.46 o
  -5  -2   6       15.87       12.04      1.86 o
  -4  -2   6      320.73      331.51      6.64 o
  -3  -2   6        0.44        9.03      1.25 o
  -2  -2   6       27.69       54.76      4.00 o
  -1  -2   6      505.97      475.52      8.67 o
   0  -2   6     3238.51     3240.96     40.49 o
   1  -2   6      240.09      255.20      4.25 o
   2  -2   6      200.26      210.27      3.99 o
   3  -2   6      995.07      984.88     16.55 o
   4  -2   6       32.23       40.34      2.15 o
   5  -2   6        6.61        3.47      1.80 o
   6  -2   6      104.35      112.55      3.76 o
   7  -2   6      158.89      161.87      4.82 o
   8  -2   6        9.71        9.33      2.25 o
   9  -2   6      138.57      119.40     13.46 o
  10  -2   6       11.22       13.37      5.24 o
 -12  -1   6        0.82       -2.41     13.66 o
 -11  -1   6      494.32      477.95     35.33 o
 -10  -1   6      119.61      119.91      6.40 o
  -9  -1   6      568.92      552.57     14.71 o
  -8  -1   6       37.47       35.00      2.90 o
  -7  -1   6      357.42      337.50      9.15 o
  -6  -1   6      221.87      241.02      6.41 o
  -5  -1   6     1700.90     1674.86     26.78 o
  -4  -1   6      152.56      192.21      4.19 o
  -3  -1   6       36.69       36.44      2.30 o
  -2  -1   6     1354.60     1311.58     23.05 o
  -1  -1   6      925.07      927.21     14.79 o
   0  -1   6        2.71        6.57      1.37 o
   1  -1   6      823.06      768.09     11.35 o
   2  -1   6       18.44       40.47      1.56 o
   3  -1   6       11.07       16.69      1.28 o
   4  -1   6      278.79      277.69      5.12 o
   5  -1   6        5.22        6.08      1.22 o
   6  -1   6      536.32      540.04     11.40 o
   7  -1   6       33.87       37.32      2.33 o
   8  -1   6       20.96       24.98      2.54 o
   9  -1   6        0.03        1.97      3.69 o
  10  -1   6       80.00       81.54     10.85 o
 -12   0   6       16.70       13.25      5.33 o
 -11   0   6        8.86        2.59      4.06 o
 -10   0   6       49.36       45.91      5.13 o
  -9   0   6      317.35      310.49      8.53 o
  -8   0   6       82.18       91.59      4.23 o
  -7   0   6       46.20       44.91      3.19 o
  -6   0   6      285.15      299.31      7.29 o
  -5   0   6      240.71      229.01      7.35 o
  -4   0   6      204.30      284.62      5.26 o
  -3   0   6     2365.92     2542.49     38.18 o
  -2   0   6      165.89      163.43      4.58 o
  -1   0   6       13.31       11.44      1.01 o
   0   0   6      294.37      292.79      6.97 o
   1   0   6       19.87       23.44      1.17 o
   2   0   6      185.27      177.95      3.47 o
   3   0   6       64.10       64.54      1.78 o
   4   0   6      152.33      169.72      4.58 o
   5   0   6       10.33       11.35      1.34 o
   6   0   6       80.46       72.82      2.54 o
   7   0   6        8.51        7.27      1.63 o
   8   0   6      820.24      828.48     17.83 o
   9   0   6      410.15      413.91     15.64 o
  10   0   6       85.64       77.69     11.05 o
 -12   1   6        4.35       -3.78      5.73 o
 -11   1   6       99.33       96.78      6.80 o
 -10   1   6      192.55      196.22      6.70 o
  -9   1   6        2.39        9.94      3.01 o
  -8   1   6      129.62      147.68      5.40 o
  -7   1   6       17.27       17.58      2.70 o
  -6   1   6       85.53       86.29      3.58 o
  -5   1   6      155.93      150.05      5.71 o
  -4   1   6     2882.30     2968.81     45.49 o
  -3   1   6     3785.89     3940.35     57.96 o
  -2   1   6      192.44      217.25      6.21 o
  -1   1   6        7.30        2.33      1.13 o
   0   1   6       56.08       53.61      1.59 o
   1   1   6        4.68        2.13      0.85 o
   2   1   6     1484.89     1419.97     28.76 o
   3   1   6      313.09      310.32      6.39 o
   4   1   6       27.99       29.31      1.78 o
   5   1   6      455.04      488.70      8.53 o
   6   1   6     2594.10     2713.83     40.85 o
   7   1   6      439.80      449.27      9.92 o
   8   1   6        0.53       -1.66      1.90 o
   9   1   6       69.56       63.00     10.05 o
  10   1   6       68.06       71.83      7.60 o
 -12   2   6      207.98      224.39     20.70 o
 -11   2   6      165.72      152.45      9.95 o
 -10   2   6        3.23        3.04      2.55 o
  -9   2   6      209.10      211.84      7.10 o
  -8   2   6        7.53        7.11      2.63 o
  -7   2   6       11.76        6.10      2.42 o
  -6   2   6      394.37      391.94      8.74 o
  -5   2   6        0.16       -1.20      1.97 o
  -4   2   6      592.61      570.28     10.60 o
  -3   2   6     9943.02     9848.23    118.92 o
  -2   2   6     4419.58     4559.98     60.65 o
  -1   2   6     1122.15     1119.42     15.57 o
   0   2   6     1413.22     1363.95     19.38 o
   1   2   6      277.03      296.85      5.02 o
   2   2   6      703.76      741.69     11.37 o
   3   2   6      663.56      627.21      9.05 o
   4   2   6        4.07        7.00      1.61 o
   5   2   6     1142.38     1131.69     19.91 o
   6   2   6      337.16      317.22      6.88 o
   7   2   6       47.56       48.27      2.37 o
   8   2   6      655.81      609.38     21.86 o
   9   2   6      277.45      260.49     14.00 o
 -12   3   6      224.61      219.45     14.13 o
 -11   3   6       22.68        8.57      5.54 o
 -10   3   6        2.95        3.43      4.26 o
  -9   3   6      125.81      124.67      5.94 o
  -8   3   6       24.16       30.41      3.15 o
  -7   3   6       32.04       31.10      2.84 o
  -6   3   6       12.33       12.41      2.71 o
  -5   3   6     1515.38     1437.93     22.00 o
  -4   3   6     6000.98     6327.32     94.18 o
  -3   3   6       53.73       62.10      1.91 o
  -2   3   6      187.94      163.75      3.20 o
  -1   3   6       68.13       65.86      1.94 o
   0   3   6       80.27       82.45      2.17 o
   1   3   6       74.99       58.12      1.80 o
   2   3   6      130.21      147.22      3.17 o
   3   3   6       65.35       68.71      4.01 o
   4   3   6       10.07       12.10      1.77 o
   5   3   6      431.66      419.26      7.72 o
   6   3   6      129.87      106.60      3.44 o
   7   3   6      798.91      835.03     18.33 o
   8   3   6       58.43       40.48      3.34 o
   9   3   6       15.83       22.06      4.61 o
 -12   4   6       54.26       62.90     13.87 o
 -11   4   6       70.11       64.11      7.37 o
 -10   4   6       62.59       60.67      6.39 o
  -9   4   6      377.83      365.44     10.14 o
  -8   4   6     1944.58     2001.32     39.55 o
  -7   4   6      624.03      610.65     12.87 o
  -6   4   6     1818.45     1834.47     28.15 o
  -5   4   6        4.72        6.93      1.64 o
  -4   4   6     1624.32     1719.84     27.90 o
  -3   4   6      189.77      176.41      3.56 o
  -2   4   6     1360.39     1496.56     20.13 o
  -1   4   6        5.05        3.26      0.82 o
   0   4   6      605.83      648.37     10.06 o
   1   4   6      179.00      193.10      3.45 o
   2   4   6      165.94      145.91      5.47 o
   3   4   6       43.37       38.72      3.08 o
   4   4   6       92.83       94.39      9.58 o
   5   4   6       92.97       88.42      6.75 o
   6   4   6        6.32        4.11      1.33 o
   7   4   6       69.10       54.25      7.44 o
   8   4   6       19.42       17.28      7.39 o
 -12   5   6        6.78       -2.69      6.11 o
 -11   5   6        9.03       10.91      7.81 o
 -10   5   6      133.02      125.04      8.66 o
  -9   5   6        6.59        7.10      3.16 o
  -8   5   6       35.18       37.39      1.98 o
  -7   5   6      811.90      785.11     16.23 o
  -6   5   6      369.05      375.61      7.77 o
  -5   5   6     1331.07     1352.25     20.79 o
  -4   5   6       49.20       49.97      2.34 o
  -3   5   6      119.81      107.53      2.64 o
  -2   5   6     1971.35     2125.09     27.99 o
  -1   5   6       86.94       91.12      1.99 o
   0   5   6        0.16       -0.08      1.60 o
   1   5   6       15.52       14.93      3.22 o
   2   5   6      171.45      159.43      6.67 o
   3   5   6       12.99       12.54      3.34 o
   4   5   6       93.33       84.08      4.86 o
   5   5   6        7.68        8.53      3.46 o
   6   5   6        0.21        1.73      5.25 o
   7   5   6       19.35       31.97      8.85 o
   8   5   6       56.59       61.49     18.09 o
 -12   6   6       56.86       40.99      7.39 o
 -11   6   6       16.02       15.43      5.95 o
 -10   6   6      121.31      120.52      8.84 o
  -9   6   6        0.82        0.33      1.73 o
  -8   6   6      293.94      272.07      6.27 o
  -7   6   6       39.32       41.11      2.15 o
  -6   6   6       74.68       67.78      2.75 o
  -5   6   6      113.20      115.90      3.99 o
  -4   6   6      431.51      433.39      8.18 o
  -3   6   6     1119.34     1114.11     17.54 o
  -2   6   6        7.53        4.05      1.35 o
  -1   6   6        5.79        2.84      0.87 o
   0   6   6      227.12      217.77      4.85 o
   1   6   6       38.05       43.37      4.00 o
   2   6   6      202.63      190.07      6.68 o
   3   6   6       51.33       49.51      4.31 o
   4   6   6      110.06      116.34      6.78 o
   5   6   6       57.55       61.73      9.91 o
   6   6   6      114.34      116.34      7.81 o
   7   6   6      132.74      121.66     11.62 o
 -12   7   6       15.44       24.92     10.05 o
 -11   7   6       96.94       99.54     10.65 o
 -10   7   6       75.28       71.12      8.38 o
  -9   7   6        2.94        0.02      1.66 o
  -8   7   6       23.24       19.57      2.61 o
  -7   7   6       38.47       32.54      2.46 o
  -6   7   6       24.03       27.18      2.14 o
  -5   7   6       20.06       19.45      2.11 o
  -4   7   6        7.64       15.08      5.00 o
  -3   7   6      557.31      547.18     10.08 o
  -2   7   6      751.18      761.55     12.52 o
  -1   7   6       13.26       13.58      1.27 o
   0   7   6      118.34      112.84      5.63 o
   1   7   6      105.28      100.33      5.64 o
   2   7   6       66.92       61.54      4.60 o
   3   7   6      138.28      135.87      7.60 o
   4   7   6      355.59      322.90     14.25 o
   5   7   6        8.35        7.00      4.88 o
   6   7   6      233.13      245.44     13.05 o
 -11   8   6        4.48        8.55      6.11 o
 -10   8   6       26.20       27.25      5.61 o
  -9   8   6      164.87      163.67      7.38 o
  -8   8   6       33.10       30.58      3.19 o
  -7   8   6        0.28       -1.06      2.22 o
  -6   8   6      467.93      494.81     10.02 o
  -5   8   6      285.76      279.08      6.03 o
  -4   8   6       30.22       28.62      2.22 o
  -3   8   6      819.89      858.76     14.98 o
  -2   8   6       50.20       71.97      4.86 o
  -1   8   6       38.40       37.14      1.54 o
   0   8   6     1067.53     1126.92     34.76 o
   1   8   6      122.51      120.77      6.96 o
   2   8   6        2.83        5.37      3.91 o
   3   8   6       74.19       65.03      5.97 o
   4   8   6       51.44       50.91      6.36 o
   5   8   6       26.61       16.86      6.74 o
   6   8   6       13.83       30.58     12.66 o
 -11   9   6       81.56       71.07      8.38 o
 -10   9   6       33.95       33.78      8.71 o
  -9   9   6        0.01        0.25      3.53 o
  -8   9   6       89.11       75.38      7.36 o
  -7   9   6       25.25       19.66      2.80 o
  -6   9   6      369.23      312.26     12.00 o
  -5   9   6      214.83      193.18      5.60 o
  -4   9   6       14.80       13.19      2.18 o
  -3   9   6        0.54        1.32      1.35 o
  -2   9   6     2515.51     2636.05     40.85 o
  -1   9   6      260.10      266.28      6.17 o
   0   9   6        0.29       -0.02      5.42 o
   1   9   6       38.82       39.00      6.34 o
   2   9   6       53.15       59.54      6.60 o
   3   9   6      174.76      168.53     10.44 o
   4   9   6      294.46      291.31     13.29 o
   5   9   6        1.04        3.06     17.68 o
 -10  10   6       14.12       17.31      6.23 o
  -9  10   6      224.37      215.72     10.67 o
  -8  10   6       54.69       39.86      4.66 o
  -7  10   6      573.49      577.06     14.95 o
  -6  10   6        1.19        2.87      3.46 o
  -5  10   6        0.95       -0.88      2.42 o
  -4  10   6      243.66      253.00      7.08 o
  -3  10   6       40.03       44.80      3.31 o
  -2  10   6       55.08       47.38      2.83 o
  -1  10   6      351.13      354.09      8.10 o
   0  10   6      454.22      424.39     18.41 o
   1  10   6      143.63      153.88     11.19 o
   2  10   6      917.54      972.87     32.75 o
   3  10   6       94.66       89.71     10.50 o
  -9  11   6      106.51       88.84     10.59 o
  -8  11   6       25.36       28.27      5.75 o
  -7  11   6       89.41       89.60      6.36 o
  -6  11   6       10.87       14.00      3.17 o
  -5  11   6       19.97       24.10      5.68 o
  -4  11   6       75.37       57.55      6.65 o
  -3  11   6       18.24       19.23      4.37 o
  -2  11   6      206.93      195.45     19.49 o
  -1  11   6      115.62      117.76     14.07 o
   0  11   6       23.38       13.61     14.47 o
   1  11   6        4.33        9.16      9.37 o
   2  11   6       84.15       59.40      7.80 o
  -7  12   6      385.32      417.59     45.62 o
  -6  12   6      453.95      472.08     26.12 o
  -5  12   6       12.21        9.36      4.09 o
  -4  12   6        3.54       16.48     14.07 o
  -3  12   6        5.16        5.93      3.05 o
  -2  12   6        0.88       -0.40      8.84 o
  -1  12   6        0.10        6.03     10.05 o
   0  12   6       16.70       12.99      8.64 o
   1 -13   7      388.88      401.63     21.63 o
   2 -13   7        7.15       15.03      5.80 o
   3 -13   7       45.66       42.78     10.70 o
  -2 -12   7        0.62       -4.82      6.43 o
  -1 -12   7      430.13      467.44     17.96 o
   0 -12   7       32.68       27.97      7.06 o
   1 -12   7      216.13      232.77     17.92 o
   2 -12   7      686.12      753.46     25.93 o
   3 -12   7        5.52        3.08      7.26 o
   4 -12   7       39.05       32.54     11.37 o
   5 -12   7      151.13      136.81      9.50 o
   6 -12   7       92.74       79.76     14.67 o
  -4 -11   7       25.71       24.77      8.44 o
  -3 -11   7       85.70       86.25     13.60 o
  -2 -11   7        3.43        3.40      4.81 o
  -1 -11   7       81.90       62.41      5.34 o
   0 -11   7      522.28      548.54     17.25 o
   1 -11   7       99.99      101.04      6.02 o
   2 -11   7      154.24      138.50      6.89 o
   3 -11   7      318.63      307.45     10.21 o
   4 -11   7        0.02       -4.13      6.70 o
   5 -11   7       33.17       43.37      6.55 o
   6 -11   7      295.94      293.26     13.87 o
   7 -11   7       16.63       14.88      5.26 o
  -5 -10   7        0.01       -6.95     12.66 o
  -4 -10   7      404.85      424.02     15.08 o
  -3 -10   7       61.09       57.99      4.63 o
  -2 -10   7       25.07       18.94      3.66 o
  -1 -10   7      122.75      117.89      5.33 o
   0 -10   7       31.50       35.86      4.20 o
   1 -10   7       32.42       43.29      4.37 o
   2 -10   7      127.56      118.88      5.48 o
   3 -10   7       83.46       73.34      4.30 o
   4 -10   7       71.80       51.71      4.82 o
   5 -10   7       14.86       11.74      3.57 o
   6 -10   7      100.83       83.32      6.49 o
   7 -10   7       30.74       32.94      5.43 o
   8 -10   7       60.44       55.72      6.38 o
  -7  -9   7       41.84       48.14      7.36 o
  -6  -9   7       62.62       81.99     14.07 o
  -5  -9   7       49.13       56.65      5.95 o
  -4  -9   7       81.94       74.17      4.80 o
  -3  -9   7      238.88      244.35      7.50 o
  -2  -9   7      257.10      291.80      8.13 o
  -1  -9   7      176.09      150.15      5.36 o
   0  -9   7       19.50       11.59      3.68 o
   1  -9   7       87.78       64.71      3.37 o
   2  -9   7       50.02       38.78      2.97 o
   3  -9   7      218.31      209.41      7.13 o
   4  -9   7      114.80      115.08      4.95 o
   5  -9   7       69.07       63.51      3.44 o
   6  -9   7      297.46      313.62      9.84 o
   7  -9   7       58.39       67.34      5.56 o
   8  -9   7        4.03        2.71      4.28 o
   9  -9   7       38.25       36.04      5.94 o
  -8  -8   7      246.59      248.78     22.91 o
  -7  -8   7      229.03      229.43     11.01 o
  -6  -8   7       84.07       89.13      6.32 o
  -5  -8   7      193.84      183.40      5.90 o
  -4  -8   7       51.22       49.68      3.39 o
  -3  -8   7       15.89       10.08      2.37 o
  -2  -8   7       12.71        5.50      2.13 o
  -1  -8   7      421.40      375.96      8.00 o
   0  -8   7       54.35       45.78      3.58 o
   1  -8   7      582.83      563.93     10.65 o
   2  -8   7     1928.36     1945.19     32.58 o
   3  -8   7      105.93       95.30      5.39 o
   4  -8   7        0.69        3.78      2.10 o
   5  -8   7      740.08      734.81     12.97 o
   6  -8   7      205.72      213.90      6.51 o
   7  -8   7        0.42        1.31      3.54 o
   8  -8   7      524.06      535.43     23.41 o
   9  -8   7        0.87        1.96      5.66 o
  -8  -7   7       44.09       36.15      5.94 o
  -7  -7   7        1.91        4.88      4.56 o
  -6  -7   7        3.32        4.96      4.15 o
  -5  -7   7       21.31       21.49      2.87 o
  -4  -7   7       27.66       21.86      2.37 o
  -3  -7   7       26.57       30.24      2.56 o
  -2  -7   7      239.88      227.64      5.63 o
  -1  -7   7       41.64       41.79      3.77 o
   0  -7   7      581.30      547.65     12.42 o
   1  -7   7       19.80       20.60      2.42 o
   2  -7   7      962.96     1025.04     21.75 o
   3  -7   7      145.11      128.96      4.04 o
   4  -7   7     1316.96     1337.41     30.94 o
   5  -7   7       18.86       15.57      2.40 o
   6  -7   7      215.60      234.32      5.83 o
   7  -7   7      469.99      472.64     10.91 o
   8  -7   7      188.32      181.74      8.70 o
   9  -7   7      182.65      166.04     11.73 o
  10  -7   7       38.25       30.14      9.24 o
  -9  -6   7       62.57       60.21      6.92 o
  -8  -6   7       74.98       73.51      7.32 o
  -7  -6   7      632.33      655.28     16.63 o
  -6  -6   7      319.49      320.00      8.62 o
  -5  -6   7        6.39       10.32      2.36 o
  -4  -6   7      535.99      573.91     10.05 o
  -3  -6   7      181.43      162.27      5.09 o
  -2  -6   7       44.85       36.79      2.29 o
  -1  -6   7        0.29        4.71      1.73 o
   0  -6   7       18.10       19.07      2.11 o
   1  -6   7      128.21      134.17      3.80 o
   2  -6   7      554.94      550.04     10.84 o
   3  -6   7      435.44      432.06      8.64 o
   4  -6   7     1202.61     1215.22     18.40 o
   5  -6   7       93.02       87.45      3.23 o
   6  -6   7      117.35      104.69      3.57 o
   7  -6   7      105.17      101.30      4.06 o
   8  -6   7       13.04        9.06      3.73 o
   9  -6   7        3.39        6.25      4.24 o
  10  -6   7      246.96      262.34     16.03 o
 -10  -5   7       47.95       44.84      8.69 o
  -9  -5   7      393.39      428.95     20.91 o
  -8  -5   7        0.37        0.15      3.05 o
  -7  -5   7       18.18       15.30      2.78 o
  -6  -5   7        1.29       -0.29      3.28 o
  -5  -5   7     1505.86     1561.40     24.89 o
  -4  -5   7      152.14      134.84      4.49 o
  -3  -5   7      265.34      261.99      4.72 o
  -2  -5   7      146.26      161.56      3.50 o
  -1  -5   7        0.41        1.00      1.31 o
   0  -5   7      384.51      318.89      8.81 o
   1  -5   7      102.61      100.16      3.10 o
   2  -5   7     1037.99     1075.97     18.75 o
   3  -5   7     2425.44     2350.18     34.22 o
   4  -5   7       70.12       67.94      2.78 o
   5  -5   7       53.09       52.39      2.47 o
   6  -5   7      406.20      437.43      8.31 o
   7  -5   7       20.70       19.81      4.57 o
   8  -5   7       33.83       29.32      3.54 o
   9  -5   7       33.25       31.72      4.51 o
  10  -5   7       37.20       24.70      7.03 o
 -10  -4   7        0.85        2.04      4.87 o
  -9  -4   7      257.83      272.45      9.69 o
  -8  -4   7       13.46       11.12      2.91 o
  -7  -4   7       38.79       50.66      6.44 o
  -6  -4   7      132.90      131.92      4.55 o
  -5  -4   7     1660.54     1659.63     28.98 o
  -4  -4   7      373.09      371.64      9.87 o
  -3  -4   7       20.20       23.48      2.38 o
  -2  -4   7     1925.56     2016.81     47.73 o
  -1  -4   7     1117.10     1125.58     15.09 o
   0  -4   7       14.32        9.78      1.61 o
   1  -4   7     1399.56     1391.89     21.00 o
   2  -4   7      223.56      234.93      6.56 o
   3  -4   7      106.96      110.16      3.10 o
   4  -4   7      842.52      881.63     13.68 o
   5  -4   7      372.59      388.97      7.20 o
   6  -4   7       13.29       14.24      2.85 o
   7  -4   7      160.15      149.74      5.06 o
   8  -4   7       34.79       25.02      4.89 o
   9  -4   7       82.30       72.35      6.85 o
  10  -4   7      235.50      230.90     12.38 o
 -11  -3   7       20.59       14.59      7.74 o
 -10  -3   7       25.25       21.39      4.91 o
  -9  -3   7      196.85      194.81      8.06 o
  -8  -3   7       85.14       78.59      5.15 o
  -7  -3   7        1.07       -2.04      2.32 o
  -6  -3   7       39.33       33.51      2.83 o
  -5  -3   7      235.61      245.76      5.70 o
  -4  -3   7       11.34        6.60      1.55 o
  -3  -3   7       32.62       25.99      2.29 o
  -2  -3   7     1254.20     1371.04     22.91 o
  -1  -3   7      757.49      817.57     13.71 o
   0  -3   7      255.98      262.81      4.89 o
   1  -3   7      377.71      408.36      6.36 o
   2  -3   7      301.21      303.92      5.81 o
   3  -3   7      227.81      251.69      5.06 o
   4  -3   7       96.29       91.38      4.11 o
   5  -3   7      134.54      122.69      3.67 o
   6  -3   7        3.72        5.46      1.92 o
   7  -3   7       35.38       22.26      2.16 o
   8  -3   7       26.52       28.08      2.96 o
   9  -3   7      548.18      538.66     23.33 o
  10  -3   7       27.39       14.49      4.48 o
 -11  -2   7      176.58      169.38      8.89 o
 -10  -2   7      128.85      111.01      7.95 o
  -9  -2   7      130.67      137.30      6.09 o
  -8  -2   7       29.55       31.04      4.25 o
  -7  -2   7      142.46      144.76      5.05 o
  -6  -2   7      116.33      121.59      4.18 o
  -5  -2   7       91.57       84.55      6.05 o
  -4  -2   7     1029.03     1035.98     17.07 o
  -3  -2   7       14.11       10.63      1.59 o
  -2  -2   7      960.87     1022.24     16.63 o
  -1  -2   7       69.11       45.61      2.02 o
   0  -2   7       21.23       23.00      1.16 o
   1  -2   7      116.68      158.18      3.05 o
   2  -2   7      547.32      520.85     12.70 o
   3  -2   7       70.16       78.73      2.67 o
   4  -2   7      105.52      106.98      5.92 o
   5  -2   7     1531.70     1567.12     23.60 o
   6  -2   7       74.67       64.04      3.62 o
   7  -2   7        7.35        4.00      1.77 o
   8  -2   7      137.88      138.20      6.20 o
   9  -2   7      249.23      248.05     11.67 o
  10  -2   7       86.41       98.01      9.26 o
 -11  -1   7       25.33       28.25      5.74 o
 -10  -1   7        2.52        4.54      4.27 o
  -9  -1   7      950.43      962.14     22.94 o
  -8  -1   7       21.94       31.96      2.99 o
  -7  -1   7       11.34        5.14      3.42 o
  -6  -1   7       10.82       13.93      2.25 o
  -5  -1   7      199.17      185.29      5.17 o
  -4  -1   7        3.49        1.71      1.00 o
  -3  -1   7     1570.26     1561.41     24.09 o
  -2  -1   7      198.85      206.07      5.50 o
  -1  -1   7       36.12       46.51      1.70 o
   0  -1   7      330.27      261.90      5.22 o
   1  -1   7       85.48       88.73      2.23 o
   2  -1   7       74.05       51.01      1.75 o
   3  -1   7      155.75      130.81      3.13 o
   4  -1   7        0.15        3.49      1.63 o
   5  -1   7       34.67       36.48      2.12 o
   6  -1   7      556.75      563.72     10.53 o
   7  -1   7       14.05       10.71      2.05 o
   8  -1   7       30.72       32.22      3.41 o
   9  -1   7      110.98      107.71      6.50 o
  10  -1   7       58.87       72.59     10.85 o
 -12   0   7        1.41        4.44      7.84 o
 -11   0   7       33.44       26.57      7.18 o
 -10   0   7       15.91       15.80      3.87 o
  -9   0   7      205.22      182.18      7.57 o
  -8   0   7      214.87      250.73      8.19 o
  -7   0   7        0.10       -0.45      2.48 o
  -6   0   7      126.00      122.96      5.57 o
  -5   0   7      127.01      121.41      6.20 o
  -4   0   7      127.45       98.57      3.65 o
  -3   0   7       22.86       34.43      3.25 o
  -2   0   7       24.79        7.87      1.10 o
  -1   0   7      587.63      631.73     11.11 o
   0   0   7       71.90       68.85      2.25 o
   1   0   7     5113.11     5086.62     98.21 o
   2   0   7      616.22      726.66     12.59 o
   3   0   7      124.39      133.26      3.89 o
   4   0   7      474.69      462.34     13.46 o
   5   0   7        7.99        9.46      3.40 o
   6   0   7        0.12       -0.75      1.58 o
   7   0   7      151.19      157.54      4.86 o
   8   0   7       61.05       57.77      3.63 o
   9   0   7      432.75      486.29     22.12 o
  10   0   7      544.90      546.67     33.76 o
 -12   1   7        4.15        5.82      5.53 o
 -11   1   7      206.47      195.25      9.58 o
 -10   1   7      189.20      179.54      9.13 o
  -9   1   7      762.88      820.08     18.86 o
  -8   1   7      603.56      617.77     14.21 o
  -7   1   7      146.52      149.24      5.26 o
  -6   1   7       31.07       32.12      3.69 o
  -5   1   7       38.21       38.58      2.49 o
  -4   1   7     1189.56     1228.51     19.95 o
  -3   1   7      386.58      376.65      7.72 o
  -2   1   7        9.40       14.64      1.21 o
  -1   1   7      494.33      526.28      9.46 o
   0   1   7     2066.21     2070.22     44.58 o
   1   1   7       16.80       20.06      1.24 o
   2   1   7      149.23      147.16      3.55 o
   3   1   7       26.09       25.50      1.47 o
   4   1   7      519.44      549.95     12.70 o
   5   1   7     1821.73     1882.27     29.57 o
   6   1   7      320.12      313.81      7.15 o
   7   1   7       49.74       43.32      2.56 o
   8   1   7        0.42        0.39      2.65 o
   9   1   7       50.45       42.14      5.95 o
 -12   2   7      156.74      158.40     11.93 o
 -11   2   7      427.81      434.34     20.41 o
 -10   2   7      370.13      396.00     15.19 o
  -9   2   7       71.25       73.76      4.72 o
  -8   2   7      121.46      122.43      5.14 o
  -7   2   7      122.99      121.82      4.71 o
  -6   2   7      157.36      168.19      5.65 o
  -5   2   7      129.09      110.63      3.75 o
  -4   2   7      777.77      776.65     13.76 o
  -3   2   7      481.33      508.11      7.70 o
  -2   2   7     2232.31     2108.11     29.25 o
  -1   2   7      455.47      424.04      7.62 o
   0   2   7        1.53        1.91      0.99 o
   1   2   7     1146.83     1118.17     16.09 o
   2   2   7      687.69      724.50     12.96 o
   3   2   7        6.53        4.56      1.15 o
   4   2   7      648.79      686.48     15.63 o
   5   2   7        1.24        0.90      1.54 o
   6   2   7      550.68      554.78     14.48 o
   7   2   7       83.58       91.34      3.97 o
   8   2   7      359.59      322.88     23.46 o
   9   2   7      176.91      172.50     10.63 o
 -12   3   7      110.03       96.32      9.44 o
 -11   3   7      238.33      256.22     15.03 o
 -10   3   7      122.78      127.72      8.50 o
  -9   3   7      144.44      138.53      5.90 o
  -8   3   7        1.73        3.23      3.26 o
  -7   3   7       33.11       32.23      3.21 o
  -6   3   7       33.19       48.02      3.60 o
  -5   3   7       76.53       85.72      3.19 o
  -4   3   7      530.39      591.28     10.10 o
  -3   3   7        6.03        4.35      2.94 o
  -2   3   7      227.38      249.21      4.72 o
  -1   3   7      195.97      182.61      4.52 o
   0   3   7     1264.72     1329.66     19.01 o
   1   3   7       17.30       21.02      1.12 o
   2   3   7      636.36      629.72      9.92 o
   3   3   7       53.67       51.86      2.03 o
   4   3   7      178.06      162.11      3.53 o
   5   3   7        4.69        0.33      1.90 o
   6   3   7      195.55      193.66      5.57 o
   7   3   7       80.33       62.82      4.77 o
   8   3   7       24.85       16.08     10.85 o
 -12   4   7      176.99      173.24     24.92 o
 -11   4   7       39.65       35.79      6.80 o
 -10   4   7       60.04       59.05     11.86 o
  -9   4   7        0.19        1.45      3.00 o
  -8   4   7     1306.48     1336.31     34.32 o
  -7   4   7      810.40      799.14     15.91 o
  -6   4   7      381.08      366.71      7.82 o
  -5   4   7      206.82      214.80      6.08 o
  -4   4   7      102.10       92.40      4.31 o
  -3   4   7      168.15      150.44      3.35 o
  -2   4   7      261.39      280.35      4.85 o
  -1   4   7       40.43       44.69      1.57 o
   0   4   7      139.10      135.52      3.24 o
   1   4   7      535.52      505.89     14.46 o
   2   4   7      745.67      738.92     11.70 o
   3   4   7       12.12       13.00      3.36 o
   4   4   7      341.46      329.96      9.38 o
   5   4   7       44.67       40.15      8.24 o
   6   4   7        0.21        6.73      5.21 o
   7   4   7       19.77       20.90     10.05 o
   8   4   7      269.96      315.49     26.53 o
 -12   5   7        2.73       -0.48      9.21 o
 -11   5   7        0.98        7.23      6.25 o
 -10   5   7        7.91        8.97      5.54 o
  -9   5   7      209.07      215.25      9.75 o
  -8   5   7      217.13      221.83      7.24 o
  -7   5   7      979.72      968.99     17.34 o
  -6   5   7       41.90       44.54      2.59 o
  -5   5   7       44.98       52.41      2.72 o
  -4   5   7        5.62        8.38      1.83 o
  -3   5   7      523.16      509.44      8.35 o
  -2   5   7        0.28        0.05      1.83 o
  -1   5   7        0.42        1.46      0.81 o
   0   5   7     3241.16     3613.04     50.00 o
   1   5   7       26.78       25.57      1.65 o
   2   5   7        0.07        1.06      2.49 o
   3   5   7        6.31        9.30      2.97 o
   4   5   7       55.33       55.32      4.52 o
   5   5   7      260.06      237.12      8.43 o
   6   5   7      170.75      176.54      7.98 o
   7   5   7       24.28       26.93      6.00 o
 -12   6   7        2.58        2.12      8.44 o
 -11   6   7       60.54       76.87      8.23 o
 -10   6   7        4.54        6.95      7.21 o
  -9   6   7        2.93        3.93      5.95 o
  -8   6   7      852.57      847.37     17.15 o
  -7   6   7       53.88       48.84      3.09 o
  -6   6   7      292.60      277.31      6.79 o
  -5   6   7       31.80       35.58      2.30 o
  -4   6   7      103.31      103.43      4.40 o
  -3   6   7        3.90        3.41      1.42 o
  -2   6   7      397.90      374.79      6.54 o
  -1   6   7       38.13       35.01      1.56 o
   0   6   7       23.01       24.48      1.40 o
   1   6   7      212.25      192.63      7.87 o
   2   6   7        1.21       -0.08      2.89 o
   3   6   7        0.03       -1.63      3.09 o
   4   6   7      101.58      101.30      6.68 o
   5   6   7      233.75      211.78      9.96 o
   6   6   7        0.13        0.02      6.54 o
   7   6   7       75.04       69.88     16.88 o
 -11   7   7        2.47        5.49      5.95 o
 -10   7   7       99.17      100.43      9.65 o
  -9   7   7        9.80        9.56      4.15 o
  -8   7   7        0.97        3.24      2.67 o
  -7   7   7       75.34       82.00      4.28 o
  -6   7   7       17.69       21.22      2.46 o
  -5   7   7       16.22       12.69      3.59 o
  -4   7   7        7.65       12.30      2.34 o
  -3   7   7       78.74       77.45      3.31 o
  -2   7   7        4.75        9.39      2.24 o
  -1   7   7      250.81      251.21      5.21 o
   0   7   7      364.02      368.61     11.42 o
   1   7   7       12.43       11.44      3.54 o
   2   7   7      922.96      947.89     25.37 o
   3   7   7       17.74       17.98      4.46 o
   4   7   7       62.78       69.11      6.58 o
   5   7   7      408.02      423.59     19.23 o
   6   7   7        5.67        0.52      9.92 o
 -11   8   7      359.78      389.09     19.14 o
 -10   8   7        5.41        4.97      4.89 o
  -9   8   7        3.78       11.19      3.52 o
  -8   8   7       77.44       76.59      5.97 o
  -7   8   7      325.27      309.43     11.29 o
  -6   8   7       32.23       33.19      2.94 o
  -5   8   7      139.94      133.31      6.62 o
  -4   8   7       86.18       97.77      4.73 o
  -3   8   7        4.87        7.06      1.69 o
  -2   8   7       45.33       47.47      2.01 o
  -1   8   7       32.66       34.03      1.73 o
   0   8   7       49.82       53.35      5.78 o
   1   8   7      112.88       98.21      6.39 o
   2   8   7       79.91       83.47      6.56 o
   3   8   7       22.65       18.10      5.16 o
   4   8   7      119.93      127.34      8.87 o
   5   8   7        3.90        0.79      5.66 o
 -10   9   7        1.81        2.19      4.55 o
  -9   9   7      105.36      109.19     13.03 o
  -8   9   7        0.17        0.08      3.13 o
  -7   9   7       68.35       76.50      5.31 o
  -6   9   7        2.61        2.37      2.70 o
  -5   9   7        1.75        2.43      2.14 o
  -4   9   7       57.11       53.29      3.47 o
  -3   9   7      216.83      213.61      5.84 o
  -2   9   7      182.74      173.00      4.62 o
  -1   9   7       73.10       66.89      2.72 o
   0   9   7      834.38      908.94     30.94 o
   1   9   7      368.63      380.92     13.52 o
   2   9   7      162.93      152.93     12.84 o
   3   9   7      146.79      159.72     20.31 o
   4   9   7      181.44      171.50     11.63 o
  -9  10   7        0.05        0.31      3.93 o
  -8  10   7      202.33      177.38      9.14 o
  -7  10   7      113.60      113.38      6.75 o
  -6  10   7       53.42       45.76      5.29 o
  -5  10   7       59.69       73.21      4.71 o
  -4  10   7        0.20        1.37      3.02 o
  -3  10   7      632.31      631.28     24.94 o
  -2  10   7       75.88       70.59      4.70 o
  -1  10   7      865.27      906.29     43.00 o
   0  10   7       55.87       52.67      7.49 o
   1  10   7      974.86     1043.65     33.98 o
   2  10   7      317.57      321.16     13.84 o
   3  10   7       85.37      105.17     10.15 o
  -8  11   7       74.52       69.34      6.12 o
  -7  11   7       11.89       24.88      5.00 o
  -6  11   7        1.52        4.42      3.22 o
  -5  11   7        1.98        7.38      8.84 o
  -4  11   7        7.22        8.58      4.42 o
  -3  11   7      426.02      458.57     23.71 o
  -2  11   7      370.49      375.13     17.66 o
  -1  11   7      210.03      213.81     18.89 o
   0  11   7       27.56       17.40      6.92 o
   1  11   7        3.20       -1.87      7.03 o
  -6  12   7        5.52        0.91      8.64 o
  -5  12   7       65.70       72.95     10.25 o
  -4  12   7       16.93       18.18      6.63 o
  -3  12   7       90.98       85.56      7.22 o
  -2  12   7        1.29        0.40      9.24 o
  -1  12   7       17.21       17.28     10.45 o
  -2 -12   8       38.24       44.21     16.08 o
  -1 -12   8       28.73       15.61      6.84 o
   0 -12   8       66.80       63.33      9.62 o
   1 -12   8       22.16       18.62      7.04 o
   2 -12   8       10.61        7.07      5.28 o
   3 -12   8      425.50      449.41     18.31 o
   4 -12   8      106.28      109.35     10.07 o
   5 -12   8      166.39      171.79     14.74 o
  -4 -11   8       52.49       45.82     13.26 o
  -3 -11   8       35.71       38.74      6.78 o
  -2 -11   8      315.36      397.10     20.14 o
  -1 -11   8       12.97        7.27      4.59 o
   0 -11   8        0.55       -4.29      4.41 o
   1 -11   8      137.71      124.83      7.38 o
   2 -11   8      504.47      510.92     20.62 o
   3 -11   8        8.26        5.15      5.84 o
   4 -11   8      660.50      737.31     29.89 o
   5 -11   8      213.98      231.08     11.67 o
   6 -11   8       79.22       96.48     12.89 o
   7 -11   8      145.83      157.56     28.74 o
  -5 -10   8       34.92       21.76      6.08 o
  -4 -10   8        0.02       -1.02      4.56 o
  -3 -10   8       20.96       11.43      6.11 o
  -2 -10   8      360.51      349.66      9.79 o
  -1 -10   8        0.86       -0.93      2.86 o
   0 -10   8       95.57       91.02      5.65 o
   1 -10   8       15.14       13.91      3.57 o
   2 -10   8       70.82       79.11      5.35 o
   3 -10   8      137.07      131.17      6.42 o
   4 -10   8       80.38       80.50      7.11 o
   5 -10   8       54.62       49.57      5.83 o
   6 -10   8       44.75       41.27      6.07 o
   7 -10   8       17.23       37.51      9.73 o
  -6  -9   8       56.35       74.12      9.34 o
  -5  -9   8       30.45       32.64      6.14 o
  -4  -9   8      447.38      446.67     11.65 o
  -3  -9   8       21.40       18.42      3.83 o
  -2  -9   8       27.53       28.15      3.20 o
  -1  -9   8      877.29      911.95     18.75 o
   0  -9   8        0.21       -4.08      2.72 o
   1  -9   8      495.92      482.56     11.42 o
   2  -9   8       25.82       39.39      3.65 o
   3  -9   8       17.89       15.94      2.98 o
   4  -9   8       10.22       10.09      3.90 o
   5  -9   8      174.71      181.62      9.11 o
   6  -9   8       35.35       39.49      5.09 o
   7  -9   8        0.75        4.49      3.96 o
   8  -9   8       41.49       49.24      7.34 o
  -7  -8   8       15.29        3.62      5.76 o
  -6  -8   8      304.39      340.68     13.85 o
  -5  -8   8        1.31       -1.39      4.61 o
  -4  -8   8        2.45        0.99      2.91 o
  -3  -8   8      581.61      572.90     11.53 o
  -2  -8   8      113.28      103.78      3.77 o
  -1  -8   8        0.87        0.93      2.23 o
   0  -8   8      885.51      912.42     18.40 o
   1  -8   8      112.49       89.06      5.39 o
   2  -8   8      110.39       99.92      4.12 o
   3  -8   8      725.82      727.39     16.27 o
   4  -8   8        5.76        3.74      2.64 o
   5  -8   8      255.41      245.32      8.46 o
   6  -8   8      122.57      110.79      6.56 o
   7  -8   8       92.77       73.55      5.05 o
   8  -8   8       41.27       36.68      5.20 o
   9  -8   8      168.98      170.70     12.91 o
  -8  -7   8        9.17        6.66      7.05 o
  -7  -7   8       23.50       21.62      4.52 o
  -6  -7   8       17.21       21.12      3.45 o
  -5  -7   8       94.30       81.85      4.44 o
  -4  -7   8      656.31      648.23     11.81 o
  -3  -7   8       22.22       20.26      2.45 o
  -2  -7   8     1059.10     1066.65     16.79 o
  -1  -7   8      456.91      462.12      9.12 o
   0  -7   8       32.65       30.21      3.05 o
   1  -7   8       51.50       52.04      2.98 o
   2  -7   8        8.53        5.04      2.11 o
   3  -7   8      130.60      111.52      3.96 o
   4  -7   8       82.10       93.36      4.57 o
   5  -7   8       83.53       78.77      4.31 o
   6  -7   8      184.01      160.85      5.11 o
   7  -7   8     1053.82     1110.59     27.64 o
   8  -7   8        4.28        7.73      4.97 o
   9  -7   8        6.19       -3.25      7.94 o
  -9  -6   8      116.01      112.32     10.25 o
  -8  -6   8        6.20       10.94      6.83 o
  -7  -6   8       23.70       23.27      4.34 o
  -6  -6   8        2.08        6.52      2.74 o
  -5  -6   8       59.41       63.00      3.21 o
  -4  -6   8      937.02      946.84     14.55 o
  -3  -6   8       36.23       32.67      1.89 o
  -2  -6   8      882.99      890.44     23.93 o
  -1  -6   8       25.71       27.91      2.13 o
   0  -6   8      402.06      399.87      8.89 o
   1  -6   8       45.49       39.86      2.62 o
   2  -6   8      769.77      787.18     13.30 o
   3  -6   8      818.16      862.98     14.57 o
   4  -6   8      851.78      862.20     20.94 o
   5  -6   8      375.40      405.15     10.49 o
   6  -6   8       32.24       25.21      2.88 o
   7  -6   8        3.21        1.14      3.22 o
   8  -6   8      200.41      210.93     13.98 o
   9  -6   8       46.79       24.92      5.99 o
  -9  -5   8       33.57       18.35      6.19 o
  -8  -5   8       29.25       22.40      3.77 o
  -7  -5   8      428.07      419.53     10.43 o
  -6  -5   8     2017.02     2048.81     40.07 o
  -5  -5   8      773.46      801.14     13.95 o
  -4  -5   8       29.99       33.26      3.27 o
  -3  -5   8      396.71      414.40      8.09 o
  -2  -5   8       91.31       87.77      3.12 o
  -1  -5   8      395.29      400.24      7.54 o
   0  -5   8       38.06       36.33      2.80 o
   1  -5   8       46.64       48.32      2.40 o
   2  -5   8      720.27      706.44     14.51 o
   3  -5   8     1176.78     1163.21     18.47 o
   4  -5   8      196.85      200.87      4.95 o
   5  -5   8      616.73      640.90     13.14 o
   6  -5   8       24.20       23.51      2.57 o
   7  -5   8        1.97        2.71      2.71 o
   8  -5   8      127.64      110.54      7.72 o
   9  -5   8       21.80       21.45      4.83 o
  10  -5   8       20.37       23.51      6.85 o
 -10  -4   8       88.37       85.05      7.31 o
  -9  -4   8      215.67      236.09     10.37 o
  -8  -4   8       34.09       31.73      3.87 o
  -7  -4   8        5.42        3.59      3.41 o
  -6  -4   8      574.06      590.05     11.53 o
  -5  -4   8      970.42      953.56     18.33 o
  -4  -4   8      138.01      162.15      4.44 o
  -3  -4   8     2984.81     3067.96     47.88 o
  -2  -4   8      844.56      869.76     19.05 o
  -1  -4   8      356.56      348.54      6.80 o
   0  -4   8     1552.65     1721.32     29.42 o
   1  -4   8       65.01       64.10      2.52 o
   2  -4   8       58.79       76.99      2.91 o
   3  -4   8     1299.53     1345.12     20.90 o
   4  -4   8        0.00        1.36      1.54 o
   5  -4   8      582.82      578.34     15.95 o
   6  -4   8       51.54       52.07      3.27 o
   7  -4   8       27.50       26.46      3.11 o
   8  -4   8       64.41       63.24      5.09 o
   9  -4   8       25.39       20.97      4.63 o
  10  -4   8       13.08        2.76      4.80 o
 -10  -3   8      233.35      217.73     10.87 o
  -9  -3   8       57.44       55.67      4.87 o
  -8  -3   8       40.48       47.14      5.80 o
  -7  -3   8       11.24        9.51      3.36 o
  -6  -3   8      182.03      174.67      7.58 o
  -5  -3   8       23.10       20.22      2.12 o
  -4  -3   8       92.64       93.14      8.01 o
  -3  -3   8       23.54       22.76      2.24 o
  -2  -3   8      242.62      255.10      5.86 o
  -1  -3   8      139.22      129.33      3.87 o
   0  -3   8        1.75        1.14      0.54 o
   1  -3   8      221.28      218.52      3.68 o
   2  -3   8      428.76      445.70      7.97 o
   3  -3   8      176.21      185.04      4.02 o
   4  -3   8      608.82      627.75     12.34 o
   5  -3   8       18.69       21.49      2.11 o
   6  -3   8      255.87      230.13      6.03 o
   7  -3   8      269.65      265.84      7.67 o
   8  -3   8       33.18       34.74      3.38 o
   9  -3   8       19.84       27.00      8.41 o
  10  -3   8       19.82       27.45      7.03 o
 -11  -2   8      156.21      139.91      8.89 o
 -10  -2   8       52.66       53.59      6.05 o
  -9  -2   8      658.65      744.74     18.97 o
  -8  -2   8        4.76        8.10      3.34 o
  -7  -2   8      214.93      213.43      7.19 o
  -6  -2   8      471.69      463.12      9.91 o
  -5  -2   8      160.70      168.95      4.20 o
  -4  -2   8        2.85        3.17      1.17 o
  -3  -2   8      870.47      889.32     17.55 o
  -2  -2   8      118.06      121.06      3.48 o
  -1  -2   8      205.29      205.78      4.49 o
   0  -2   8     3336.46     3564.13     56.59 o
   1  -2   8        0.92        1.97      1.20 o
   2  -2   8       51.76       48.75      2.11 o
   3  -2   8      156.44      140.02      3.18 o
   4  -2   8      552.21      583.73     10.32 o
   5  -2   8      218.11      168.94      4.83 o
   6  -2   8       76.36       95.80      3.51 o
   7  -2   8      243.04      249.83      6.49 o
   8  -2   8       21.07       20.07      3.72 o
   9  -2   8        1.01        4.61      4.31 o
 -11  -1   8        2.30        1.88      6.83 o
 -10  -1   8       89.68       70.47      5.56 o
  -9  -1   8      402.69      378.85     14.21 o
  -8  -1   8       37.90       38.24      3.15 o
  -7  -1   8      201.68      181.85      5.39 o
  -6  -1   8       15.09       13.62      2.08 o
  -5  -1   8      505.99      474.07      8.95 o
  -4  -1   8       19.89       26.62      1.84 o
  -3  -1   8        2.51        3.37      2.55 o
  -2  -1   8      577.91      566.27      9.01 o
  -1  -1   8      762.01      827.17     21.41 o
   0  -1   8       28.67       33.55      2.63 o
   1  -1   8      124.54      105.19      2.37 o
   2  -1   8        0.10        3.47      1.52 o
   3  -1   8      169.35      183.97      4.55 o
   4  -1   8      624.27      637.42     13.87 o
   5  -1   8        1.14       -1.52      2.14 o
   6  -1   8       86.50       80.09      3.31 o
   7  -1   8       30.61       28.65      2.61 o
   8  -1   8       15.90       19.27      3.76 o
   9  -1   8        9.81        7.36      8.44 o
 -11   0   8      399.15      382.87     18.41 o
 -10   0   8      166.50      153.62      9.05 o
  -9   0   8      739.16      717.49     16.23 o
  -8   0   8      113.44      123.97      5.91 o
  -7   0   8     2917.06     3012.22     51.80 o
  -6   0   8      697.78      773.47     15.16 o
  -5   0   8      131.03      140.45      5.42 o
  -4   0   8       90.03       97.53      3.68 o
  -3   0   8       17.87       24.04      2.24 o
  -2   0   8        3.12        1.41      0.79 o
  -1   0   8       33.29       22.78      1.57 o
   0   0   8      166.86      157.39      4.61 o
   1   0   8      673.83      694.89      9.95 o
   2   0   8     1210.98     1222.44     19.56 o
   3   0   8       89.06       95.35      2.62 o
   4   0   8      764.21      778.24     16.92 o
   5   0   8        0.12        3.81      2.19 o
   6   0   8      350.27      363.77      8.02 o
   7   0   8       27.82       23.75      2.33 o
   8   0   8       22.84       14.97      3.65 o
   9   0   8      290.66      306.66     22.91 o
 -12   1   8        1.13        4.50      6.75 o
 -11   1   8       11.55       14.53      5.32 o
 -10   1   8       60.14       65.97     20.10 o
  -9   1   8        8.00       14.32      3.94 o
  -8   1   8       12.22       13.09      3.34 o
  -7   1   8      584.52      614.60     13.25 o
  -6   1   8      341.50      328.58      8.45 o
  -5   1   8       20.45        8.10      3.23 o
  -4   1   8       41.96       38.68      2.74 o
  -3   1   8       17.36       17.64      1.72 o
  -2   1   8     1072.19     1160.66     18.45 o
  -1   1   8     2985.50     3076.90     45.38 o
   0   1   8      124.42      124.76      3.26 o
   1   1   8      106.84      115.19      2.30 o
   2   1   8      279.97      270.04      6.17 o
   3   1   8      107.47      100.34      2.52 o
   4   1   8     1220.55     1269.44     22.26 o
   5   1   8      186.77      173.55      4.11 o
   6   1   8       24.92       22.85      2.60 o
   7   1   8      374.04      370.02     10.71 o
   8   1   8        1.29       -2.57      7.64 o
   9   1   8       64.55       59.08     13.26 o
 -12   2   8      117.18      100.07      9.93 o
 -11   2   8      233.52      237.17     13.44 o
 -10   2   8       19.29       15.47      5.78 o
  -9   2   8       18.72       14.58      4.24 o
  -8   2   8       46.44       51.93      4.16 o
  -7   2   8      324.49      328.73      8.53 o
  -6   2   8     1206.57     1217.57     22.34 o
  -5   2   8       37.25       32.46      2.72 o
  -4   2   8       99.68      113.07      3.12 o
  -3   2   8      233.35      233.50      5.28 o
  -2   2   8        2.14        5.35      0.86 o
  -1   2   8       82.15       66.74      2.07 o
   0   2   8        2.69       11.84      1.06 o
   1   2   8      234.94      224.73      4.48 o
   2   2   8        2.07        0.86      1.11 o
   3   2   8      552.18      572.56      9.45 o
   4   2   8      756.74      790.34     13.19 o
   5   2   8       46.35       43.69      2.37 o
   6   2   8       14.08       14.39      1.59 o
   7   2   8       72.68       70.26      5.24 o
   8   2   8       47.03       27.74      4.95 o
 -12   3   8       30.95       32.91      7.66 o
 -11   3   8       18.55       24.31      6.25 o
 -10   3   8       30.82       21.21      5.95 o
  -9   3   8        8.13       -2.88      6.27 o
  -8   3   8      357.18      378.88     15.18 o
  -7   3   8        5.87        9.38      2.96 o
  -6   3   8      512.56      511.79     11.34 o
  -5   3   8     2253.30     2417.50     39.47 o
  -4   3   8       47.30       48.26      1.87 o
  -3   3   8       14.60       17.43      1.30 o
  -2   3   8     1281.16     1257.22     18.83 o
  -1   3   8      135.27      153.02      3.60 o
   0   3   8       18.10       17.58      1.35 o
   1   3   8      158.15      135.26      3.04 o
   2   3   8      117.74      121.27      4.96 o
   3   3   8      584.02      588.92     10.31 o
   4   3   8     3080.52     3038.30     43.80 o
   5   3   8       88.54      100.69      3.69 o
   6   3   8      171.30      139.64      5.39 o
   7   3   8       55.24       54.97      4.31 o
   8   3   8       60.05       56.27     12.46 o
 -12   4   8       12.85        3.33      6.67 o
 -11   4   8      291.64      284.83     15.60 o
 -10   4   8       47.30       59.48      6.92 o
  -9   4   8        5.72        5.44      3.52 o
  -8   4   8        4.15        3.03      3.08 o
  -7   4   8      370.85      362.12      9.28 o
  -6   4   8       58.29       46.92      2.62 o
  -5   4   8      859.40      886.20     16.16 o
  -4   4   8      277.10      270.73      5.80 o
  -3   4   8      185.76      187.14      3.91 o
  -2   4   8       53.34       57.41      2.31 o
  -1   4   8      255.99      238.88      5.05 o
   0   4   8      989.48     1101.63     18.24 o
   1   4   8      104.39      109.42      3.03 o
   2   4   8      485.00      492.19      8.20 o
   3   4   8      182.90      183.67      3.92 o
   4   4   8       51.86       46.31      4.14 o
   5   4   8      155.36      172.50      8.14 o
   6   4   8       50.68       43.44     10.05 o
   7   4   8       89.94      112.93     18.89 o
 -12   5   8       23.09       20.74      9.33 o
 -11   5   8        4.85        2.84      8.64 o
 -10   5   8      374.43      377.84     16.70 o
  -9   5   8       13.57       10.29      4.78 o
  -8   5   8      548.94      591.55     13.83 o
  -7   5   8      295.70      323.19      7.54 o
  -6   5   8     2842.12     3005.74     46.91 o
  -5   5   8     2737.09     2835.65     43.34 o
  -4   5   8       39.71       45.06      2.25 o
  -3   5   8       53.63       56.55      2.13 o
  -2   5   8      830.06      866.27     13.14 o
  -1   5   8      485.13      488.54      8.02 o
   0   5   8       60.61       57.74      2.09 o
   1   5   8      273.26      281.52      5.15 o
   2   5   8        2.06        0.51      2.64 o
   3   5   8       88.78       78.22      5.28 o
   4   5   8      207.97      195.58      9.14 o
   5   5   8        8.19       13.99      4.62 o
   6   5   8        9.78        8.42      6.96 o
   7   5   8       11.61        7.55      5.89 o
 -11   6   8        0.56        1.87      8.51 o
 -10   6   8       16.39       15.99      7.66 o
  -9   6   8       27.10       27.80      5.68 o
  -8   6   8       52.53       46.76      4.19 o
  -7   6   8      165.71      172.03      8.15 o
  -6   6   8      358.71      337.06      7.71 o
  -5   6   8       31.85       28.56      2.64 o
  -4   6   8       11.40       15.11      1.88 o
  -3   6   8      103.45      105.77      2.97 o
  -2   6   8       12.35       13.08      1.47 o
  -1   6   8        3.38        2.97      1.06 o
   0   6   8       32.30       24.42      1.15 o
   1   6   8      306.57      296.26      9.90 o
   2   6   8      169.63      165.00      6.73 o
   3   6   8        7.36        8.46      4.55 o
   4   6   8       84.71       89.36      7.35 o
   5   6   8       18.14       23.78      5.39 o
   6   6   8        9.67        7.98      7.31 o
 -11   7   8       58.20       54.18      8.38 o
 -10   7   8       67.17       54.89      6.96 o
  -9   7   8       17.65       18.11      4.03 o
  -8   7   8       41.70       46.51      5.09 o
  -7   7   8        1.86        0.98      2.32 o
  -6   7   8      319.69      317.08      7.80 o
  -5   7   8      170.09      162.80      5.00 o
  -4   7   8       21.85       21.37      2.70 o
  -3   7   8      160.96      166.25      4.20 o
  -2   7   8       28.92       28.38      1.88 o
  -1   7   8       32.22       34.41      2.55 o
   0   7   8       30.59       29.58      5.06 o
   1   7   8       16.29       16.06      3.43 o
   2   7   8      128.78      119.78      6.96 o
   3   7   8       66.40       68.66      9.08 o
   4   7   8      376.76      405.83     16.20 o
   5   7   8        3.94        5.38      6.12 o
 -10   8   8       49.78       42.68      5.37 o
  -9   8   8       72.16       69.59      6.65 o
  -8   8   8       16.18       17.51      3.36 o
  -7   8   8       20.97       20.15      2.91 o
  -6   8   8        4.82        3.41      2.32 o
  -5   8   8       28.34       25.59      2.40 o
  -4   8   8      538.01      549.29     14.76 o
  -3   8   8       16.74       17.56      2.22 o
  -2   8   8      154.72      169.63      7.67 o
  -1   8   8      320.51      323.84      6.11 o
   0   8   8      183.92      205.06     12.86 o
   1   8   8       18.10       19.18      4.55 o
   2   8   8      431.38      446.92     15.23 o
   3   8   8      202.68      193.95     10.30 o
   4   8   8      284.36      286.51     14.01 o
 -10   9   8       46.96       46.22     10.45 o
  -9   9   8       15.67       14.53      4.25 o
  -8   9   8      109.10      107.94      7.77 o
  -7   9   8      356.04      348.14     22.33 o
  -6   9   8        0.01        0.51      2.70 o
  -5   9   8      394.11      401.80      9.34 o
  -4   9   8      186.67      168.89      9.31 o
  -3   9   8       82.64       83.14      3.38 o
  -2   9   8      219.50      226.02      7.99 o
  -1   9   8        2.60        3.77      1.67 o
   0   9   8       14.41        7.25      8.84 o
   1   9   8        0.14       -6.27      6.12 o
   2   9   8      190.27      200.59     18.37 o
   3   9   8       60.91       58.36     15.37 o
  -9  10   8      105.24      120.12      8.35 o
  -8  10   8        3.69        5.73      3.89 o
  -7  10   8       21.77       20.54      4.94 o
  -6  10   8      279.58      293.81     11.82 o
  -5  10   8      252.27      253.18      9.62 o
  -4  10   8      858.91      835.35     23.88 o
  -3  10   8       55.80       55.18      4.75 o
  -2  10   8        0.24        3.50      3.91 o
  -1  10   8      936.57     1039.32     55.46 o
   0  10   8       93.38       88.22      7.39 o
   1  10   8      127.34      127.93      9.99 o
   2  10   8      537.04      519.01     25.01 o
  -8  11   8        1.39        2.36      4.55 o
  -7  11   8       87.27       86.17      8.76 o
  -6  11   8        9.89       11.08      4.35 o
  -5  11   8       28.96       27.37      5.31 o
  -4  11   8       83.61       79.58     12.06 o
  -3  11   8        7.47        3.82      3.37 o
  -2  11   8       60.07       41.40     13.66 o
  -1  11   8       33.05       30.95     10.45 o
   0  11   8      111.58       95.85      9.65 o
  -1 -12   9      337.03      317.50     24.92 o
   0 -12   9        9.62       13.57      7.32 o
   1 -12   9       60.17       70.41      7.54 o
   2 -12   9      246.53      255.48     12.32 o
   3 -12   9        7.80       19.29     14.47 o
   4 -12   9      151.16      180.68     15.63 o
  -3 -11   9      648.64      665.86     24.61 o
  -2 -11   9      130.42      149.35     11.65 o
  -1 -11   9        0.11       -1.89      5.97 o
   0 -11   9      955.09      980.99     31.90 o
   1 -11   9       14.35        7.85      5.75 o
   2 -11   9        5.20        1.22      9.00 o
   3 -11   9      196.73      173.87     10.28 o
   4 -11   9       60.97       59.99      7.14 o
   5 -11   9       21.98       19.93      6.50 o
   6 -11   9      754.96      788.57     29.72 o
  -5 -10   9        0.04        4.25      6.17 o
  -4 -10   9        0.86        9.30      7.47 o
  -3 -10   9        6.39        2.17      4.98 o
  -2 -10   9      336.36      336.96     12.38 o
  -1 -10   9       22.08       15.23      7.77 o
   0 -10   9       14.71        8.49      3.12 o
   1 -10   9      103.37       83.87      6.21 o
   2 -10   9        0.04       -0.66      3.81 o
   3 -10   9       37.08       35.41      5.91 o
   4 -10   9      298.41      272.74     10.72 o
   5 -10   9       67.37       57.07      7.86 o
   6 -10   9        5.36        1.24      4.92 o
   7 -10   9      131.44      134.44     10.28 o
  -6  -9   9       89.68       80.28      7.55 o
  -5  -9   9      223.36      247.35     26.93 o
  -4  -9   9       13.18       19.22      5.06 o
  -3  -9   9       24.39       27.78      4.54 o
  -2  -9   9      183.71      195.83      6.85 o
  -1  -9   9       25.49       22.67      3.78 o
   0  -9   9      227.68      195.65      9.73 o
   1  -9   9      146.81      147.54      5.65 o
   2  -9   9        0.19        2.52      3.16 o
   3  -9   9      228.35      226.67      8.36 o
   4  -9   9       49.04       46.66      4.64 o
   5  -9   9      170.26      153.70     11.36 o
   6  -9   9       37.38       35.21     10.19 o
   7  -9   9      112.89      134.17      9.39 o
   8  -9   9        3.39        7.23     12.66 o
  -7  -8   9      107.73      109.07     10.17 o
  -6  -8   9       11.86        3.84      8.00 o
  -5  -8   9       17.68       19.80      4.87 o
  -4  -8   9      146.51      129.70      5.84 o
  -3  -8   9       11.30        8.08      2.92 o
  -2  -8   9       27.23       35.48      3.19 o
  -1  -8   9      101.48       72.54      3.87 o
   0  -8   9       16.12       13.30      3.60 o
   1  -8   9        6.49        0.73      2.30 o
   2  -8   9     1453.00     1535.89     25.79 o
   3  -8   9       75.68       75.63      3.90 o
   4  -8   9        0.99        0.74      3.23 o
   5  -8   9      187.60      183.14     10.96 o
   6  -8   9       39.51       36.45      4.15 o
   7  -8   9      200.52      219.38     13.34 o
   8  -8   9      216.32      192.73     20.30 o
  -8  -7   9      102.68       93.69      8.02 o
  -7  -7   9        5.75        3.80      5.41 o
  -6  -7   9       24.31       14.03      3.86 o
  -5  -7   9        4.26        2.93      2.88 o
  -4  -7   9        0.09       -1.38      3.03 o
  -3  -7   9      203.23      204.63      6.39 o
  -2  -7   9       73.49       63.17      3.54 o
  -1  -7   9      109.34       96.39      3.67 o
   0  -7   9     2542.35     2669.65     55.24 o
   1  -7   9       71.85       68.17      3.40 o
   2  -7   9       47.32       44.11      3.01 o
   3  -7   9        3.59        2.31      2.20 o
   4  -7   9      269.87      230.16      6.31 o
   5  -7   9       63.56       53.84      3.60 o
   6  -7   9     1204.47     1261.45     31.44 o
   7  -7   9      104.45      104.63     10.58 o
   8  -7   9        2.09        1.64      5.21 o
  -9  -6   9        0.12        1.21      5.35 o
  -8  -6   9       13.58       22.12      7.58 o
  -7  -6   9      173.41      173.94      6.72 o
  -6  -6   9        4.09        3.82      3.49 o
  -5  -6   9      710.24      732.61     14.25 o
  -4  -6   9      183.57      176.41      8.12 o
  -3  -6   9        0.00       -1.44      1.61 o
  -2  -6   9        6.51        2.68      1.62 o
  -1  -6   9      259.38      245.73      5.57 o
   0  -6   9       17.44       16.39      2.49 o
   1  -6   9      307.67      303.54      6.73 o
   2  -6   9      668.28      693.70     18.45 o
   3  -6   9       11.21        8.55      2.09 o
   4  -6   9     1358.76     1375.86     25.64 o
   5  -6   9        1.81        4.97      2.93 o
   6  -6   9       30.54       23.24      3.12 o
   7  -6   9      227.15      218.38     14.34 o
   8  -6   9       18.48       19.07      7.72 o
   9  -6   9      181.74      173.58     24.11 o
  -9  -5   9       34.48       29.32      5.15 o
  -8  -5   9      126.94      117.36      5.94 o
  -7  -5   9        0.19       -4.76      3.36 o
  -6  -5   9      375.38      411.98      9.15 o
  -5  -5   9      425.91      433.25      8.95 o
  -4  -5   9     1240.65     1265.54     19.18 o
  -3  -5   9        0.53       -1.39      1.50 o
  -2  -5   9      448.51      447.96     10.59 o
  -1  -5   9      175.51      170.74      5.23 o
   0  -5   9     1702.43     1775.04     29.85 o
   1  -5   9      100.41       93.42      3.39 o
   2  -5   9        4.49        3.49      1.75 o
   3  -5   9      402.09      385.79      7.09 o
   4  -5   9        0.21        1.13      1.84 o
   5  -5   9       33.91       45.04      3.66 o
   6  -5   9       76.56       72.16      4.45 o
   7  -5   9       53.65       52.56      4.39 o
   8  -5   9       39.78       39.97      3.93 o
   9  -5   9        0.55        0.80      4.73 o
 -10  -4   9        3.74        0.24      5.54 o
  -9  -4   9       27.87       25.89      5.62 o
  -8  -4   9      335.40      366.32      9.96 o
  -7  -4   9        9.40        8.48      3.09 o
  -6  -4   9      224.14      234.57      9.08 o
  -5  -4   9       80.58       78.64      4.12 o
  -4  -4   9     2040.62     2069.68     31.49 o
  -3  -4   9      755.86      740.91     17.74 o
  -2  -4   9      548.54      541.16     10.77 o
  -1  -4   9      252.40      245.25      5.99 o
   0  -4   9       11.50       11.14      1.51 o
   1  -4   9      249.64      233.66      5.21 o
   2  -4   9      589.06      645.55     11.38 o
   3  -4   9      330.92      318.28      7.52 o
   4  -4   9      592.32      582.71     15.44 o
   5  -4   9      233.02      226.94      6.28 o
   6  -4   9       61.85       60.73      4.33 o
   7  -4   9        6.63       11.77      3.25 o
   8  -4   9        8.20       12.62      5.21 o
   9  -4   9      106.57      112.09      8.07 o
 -10  -3   9       24.06       17.57      4.77 o
  -9  -3   9      105.22       97.20      5.97 o
  -8  -3   9       64.02       52.20      5.68 o
  -7  -3   9      154.76      151.80      7.14 o
  -6  -3   9       35.78       35.05      2.75 o
  -5  -3   9       18.93       19.89      2.65 o
  -4  -3   9      113.91      116.33      3.87 o
  -3  -3   9        7.36        1.71      2.88 o
  -2  -3   9      164.86      197.73      5.63 o
  -1  -3   9      546.23      539.78     10.06 o
   0  -3   9       35.28       34.25      3.24 o
   1  -3   9        1.23        0.98      0.85 o
   2  -3   9     1007.83     1077.86     17.72 o
   3  -3   9        1.35        1.07      1.41 o
   4  -3   9        1.27       -0.17      1.62 o
   5  -3   9      657.13      705.70     20.70 o
   6  -3   9      594.17      567.65     12.10 o
   7  -3   9      121.20       95.03      5.85 o
   8  -3   9      235.34      232.16      9.56 o
   9  -3   9       56.11       43.87      7.02 o
 -11  -2   9      118.63       88.03      9.56 o
 -10  -2   9        4.05       -1.76      6.00 o
  -9  -2   9       40.54       38.79      4.46 o
  -8  -2   9       99.31      101.83      5.00 o
  -7  -2   9      430.85      442.69     10.69 o
  -6  -2   9       34.53       34.01      3.13 o
  -5  -2   9      157.38      164.70      4.29 o
  -4  -2   9      457.69      452.73     13.24 o
  -3  -2   9       16.17       20.32      2.43 o
  -2  -2   9      153.76      164.95      4.47 o
  -1  -2   9       18.44       16.77      1.39 o
   0  -2   9       11.93        9.55      2.55 o
   1  -2   9       92.28       97.94      2.48 o
   2  -2   9      606.77      639.60      9.78 o
   3  -2   9       34.46       42.14      2.04 o
   4  -2   9      125.31      124.96      3.46 o
   5  -2   9      331.87      293.36      6.82 o
   6  -2   9       50.27       57.13      3.26 o
   7  -2   9      121.78      128.25      5.98 o
   8  -2   9       15.27       17.67      3.51 o
   9  -2   9        6.59        7.66      6.39 o
 -11  -1   9       11.67        4.35      5.54 o
 -10  -1   9        6.45        6.08      4.94 o
  -9  -1   9        0.43        2.77      4.19 o
  -8  -1   9      197.89      176.91      6.17 o
  -7  -1   9       23.25       19.56      2.97 o
  -6  -1   9      271.46      265.16      6.32 o
  -5  -1   9        1.31        0.70      1.22 o
  -4  -1   9       75.92       69.00      2.43 o
  -3  -1   9      275.05      240.87      5.82 o
  -2  -1   9        6.36        4.54      1.23 o
  -1  -1   9       76.97       73.71      3.51 o
   0  -1   9      381.28      356.42     10.94 o
   1  -1   9      823.02      837.49     13.17 o
   2  -1   9       89.77       93.86      2.82 o
   3  -1   9      257.35      263.62      5.19 o
   4  -1   9       39.74       44.01      2.27 o
   5  -1   9       41.46       28.55      2.36 o
   6  -1   9      192.87      198.48      5.53 o
   7  -1   9        0.05        2.06      3.86 o
   8  -1   9        5.55        8.44      3.32 o
   9  -1   9      163.64      162.84     12.42 o
 -11   0   9        0.04        7.45      5.17 o
 -10   0   9       23.97       23.84      4.80 o
  -9   0   9        0.70       -1.00      4.12 o
  -8   0   9      131.01      119.51      4.69 o
  -7   0   9      337.21      289.91      7.99 o
  -6   0   9      402.42      464.28     13.15 o
  -5   0   9     1548.77     1643.18     25.21 o
  -4   0   9      395.83      389.29      8.67 o
  -3   0   9      324.53      340.51      6.31 o
  -2   0   9       83.96       61.86      2.29 o
  -1   0   9      182.74      199.73      5.52 o
   0   0   9        6.15        8.49      3.02 o
   1   0   9      231.73      230.61      4.93 o
   2   0   9      166.80      181.28      4.22 o
   3   0   9      201.14      215.46      4.56 o
   4   0   9     1217.56     1215.89     20.03 o
   5   0   9       35.32       32.00      2.17 o
   6   0   9       14.60       13.19      2.12 o
   7   0   9      165.06      185.03      6.97 o
   8   0   9        0.19        2.05      4.75 o
   9   0   9        7.00        2.08      7.44 o
 -11   1   9       42.48       35.14      5.53 o
 -10   1   9        0.36       -8.24      5.49 o
  -9   1   9       32.75       40.21      5.18 o
  -8   1   9      640.60      703.20     16.01 o
  -7   1   9       78.53       66.08      6.09 o
  -6   1   9        0.95        1.08      2.27 o
  -5   1   9      150.05      150.24      4.84 o
  -4   1   9       73.57       64.98      3.71 o
  -3   1   9       16.04       10.31      3.48 o
  -2   1   9      454.49      470.14      9.28 o
  -1   1   9     2024.28     2103.32     38.16 o
   0   1   9       62.50       69.59      2.64 o
   1   1   9     1108.10     1140.62     16.96 o
   2   1   9      175.89      177.35      3.68 o
   3   1   9       41.42       42.18      2.00 o
   4   1   9      114.95      103.80      3.60 o
   5   1   9       88.27       86.69      3.02 o
   6   1   9      356.32      325.96      9.52 o
   7   1   9       32.84       14.45      5.02 o
   8   1   9      862.99      910.31     43.58 o
 -11   2   9        9.35       13.74      6.92 o
 -10   2   9        6.81       17.46      6.07 o
  -9   2   9        8.37       11.28      4.26 o
  -8   2   9        5.59        3.05      3.81 o
  -7   2   9       11.24        8.86      5.46 o
  -6   2   9      536.41      526.61     11.93 o
  -5   2   9       24.76       25.23      2.71 o
  -4   2   9      243.33      230.82      5.07 o
  -3   2   9       98.64      105.40      3.55 o
  -2   2   9      322.71      303.93      5.80 o
  -1   2   9       51.64       51.08      2.86 o
   0   2   9       72.18       73.47      2.64 o
   1   2   9       28.02       32.39      1.55 o
   2   2   9        5.96       10.52      1.93 o
   3   2   9      343.26      369.91      6.60 o
   4   2   9        0.74        1.01      1.49 o
   5   2   9       17.76       14.29      1.53 o
   6   2   9     1102.02     1112.28     21.58 o
   7   2   9      215.08      192.25     12.47 o
   8   2   9       46.91       35.41      8.44 o
 -11   3   9       14.45        0.61      6.52 o
 -10   3   9       24.01       33.76     10.85 o
  -9   3   9       91.05       84.30      6.18 o
  -8   3   9        5.88        8.81      3.28 o
  -7   3   9       98.15       95.98      4.72 o
  -6   3   9      195.97      189.85      6.25 o
  -5   3   9     1702.31     1814.86     31.70 o
  -4   3   9      998.01      997.96     16.14 o
  -3   3   9     1266.33     1312.24     20.33 o
  -2   3   9        1.89        3.04      1.20 o
  -1   3   9      375.55      370.55     10.38 o
   0   3   9     1157.80     1200.61     21.73 o
   1   3   9       21.83       20.10      1.46 o
   2   3   9       21.90       21.79      1.80 o
   3   3   9      585.10      595.92     11.89 o
   4   3   9      597.89      610.47     12.34 o
   5   3   9      629.84      641.59     12.00 o
   6   3   9      108.39       96.55      6.12 o
   7   3   9       60.23       50.54      5.56 o
 -11   4   9       99.63      103.53     24.32 o
 -10   4   9       59.82       65.38     11.05 o
  -9   4   9       47.28       56.23      6.58 o
  -8   4   9       16.29       21.04      3.64 o
  -7   4   9      177.95      166.11      5.95 o
  -6   4   9     1371.37     1412.46     27.40 o
  -5   4   9       91.59       84.36      3.32 o
  -4   4   9      301.59      323.39      6.09 o
  -3   4   9       15.13       18.48      1.59 o
  -2   4   9      286.30      305.45      5.21 o
  -1   4   9        7.83        5.82      1.43 o
   0   4   9       74.98       79.66      2.46 o
   1   4   9       55.84       53.64      4.16 o
   2   4   9       10.37        6.65      1.08 o
   3   4   9       96.69       94.75      2.85 o
   4   4   9       48.75       51.16      2.00 o
   5   4   9        8.40        4.16      3.96 o
   6   4   9       59.29       63.18      6.03 o
   7   4   9      203.38      216.44     31.15 o
 -11   5   9       75.69       66.70     14.67 o
 -10   5   9       80.23       71.88      8.23 o
  -9   5   9      163.29      171.85      9.53 o
  -8   5   9      366.56      349.95     10.71 o
  -7   5   9       39.09       29.30      3.03 o
  -6   5   9      231.73      217.27      6.03 o
  -5   5   9      284.31      251.91      5.94 o
  -4   5   9      118.12       98.07      3.35 o
  -3   5   9      254.87      260.43      5.36 o
  -2   5   9       51.37       66.34      3.12 o
  -1   5   9      528.19      540.99      9.68 o
   0   5   9     1710.33     1824.95     28.94 o
   1   5   9       88.89       91.03      2.24 o
   2   5   9      653.90      672.85     19.10 o
   3   5   9      134.76      119.31      6.15 o
   4   5   9        0.04        1.72      7.44 o
   5   5   9       12.21       12.42      4.71 o
   6   5   9        3.59        3.37      6.41 o
 -11   6   9        3.59        6.63      6.54 o
 -10   6   9        7.06       -3.66      8.07 o
  -9   6   9       32.31       22.37      8.65 o
  -8   6   9       40.36       34.94      4.46 o
  -7   6   9      123.61      120.65      4.87 o
  -6   6   9       34.71       27.81      2.56 o
  -5   6   9       13.40        7.65      2.29 o
  -4   6   9      287.65      273.38     11.34 o
  -3   6   9       23.94       20.76      1.85 o
  -2   6   9       60.49       68.57      2.51 o
  -1   6   9        0.26        0.15      2.13 o
   0   6   9        0.65       -0.52      1.59 o
   1   6   9       38.27       45.30      4.22 o
   2   6   9       47.97       41.87      6.55 o
   3   6   9        2.55        4.99      3.85 o
   4   6   9       95.56      101.92      7.20 o
   5   6   9        5.04       14.71      5.58 o
 -11   7   9       78.43       73.55     11.66 o
 -10   7   9        9.86        9.93      6.75 o
  -9   7   9       47.89       54.20      8.38 o
  -8   7   9       76.62       79.35      5.24 o
  -7   7   9       25.28       15.69      2.71 o
  -6   7   9       10.38       15.29      4.88 o
  -5   7   9       61.76       52.88      3.05 o
  -4   7   9      373.07      360.96      8.29 o
  -3   7   9       81.47       82.75      3.10 o
  -2   7   9       60.86       59.88      2.62 o
  -1   7   9      736.64      768.04     15.37 o
   0   7   9       19.98       16.48      2.03 o
   1   7   9      178.65      169.93     14.85 o
   2   7   9       66.42       81.85      7.04 o
   3   7   9      401.23      425.05     16.64 o
   4   7   9        0.70       -6.98      6.86 o
   5   7   9       31.22       35.96      6.48 o
 -10   8   9       69.42       65.92      7.72 o
  -9   8   9      163.35      170.39      8.97 o
  -8   8   9        8.19        8.18      3.35 o
  -7   8   9       30.95       34.59      3.29 o
  -6   8   9      161.54      165.42      5.84 o
  -5   8   9      224.97      207.92      6.07 o
  -4   8   9        6.87        8.32      1.97 o
  -3   8   9       85.61       79.30      3.47 o
  -2   8   9      215.43      216.50      5.28 o
  -1   8   9       33.67       28.40      1.54 o
   0   8   9       78.57       81.22      7.32 o
   1   8   9      120.30      118.44      7.77 o
   2   8   9       25.69       29.21      5.49 o
   3   8   9       14.36       13.23      7.30 o
   4   8   9       45.76       50.33     12.15 o
  -9   9   9       30.23       17.32      7.19 o
  -8   9   9        1.09        0.36      3.78 o
  -7   9   9      142.49      126.28      8.24 o
  -6   9   9      155.42      170.99      7.72 o
  -5   9   9       97.21       83.54      4.50 o
  -4   9   9       55.38       61.81      3.57 o
  -3   9   9        2.27       -0.30      2.72 o
  -2   9   9       26.69       27.07      4.24 o
  -1   9   9       44.72       29.20      6.67 o
   0   9   9      699.24      740.30     43.41 o
   1   9   9        3.65        2.91      6.04 o
   2   9   9       14.27        2.96      7.17 o
  -8  10   9        0.11        0.42      4.65 o
  -7  10   9       48.52       41.06      4.71 o
  -6  10   9       14.76       13.27      4.83 o
  -5  10   9      325.03      310.86     36.97 o
  -4  10   9       35.07       35.37      5.43 o
  -3  10   9       60.68       38.98     12.46 o
  -2  10   9      292.59      307.81     14.20 o
  -1  10   9       38.54       48.19      7.44 o
   0  10   9        1.20        4.79      5.66 o
   1  10   9       30.66       19.90      8.35 o
  -6  11   9       14.54       14.93      5.83 o
  -5  11   9       14.33        8.52      4.91 o
  -4  11   9        5.05        5.02      3.99 o
  -3  11   9       58.17       66.72     14.47 o
  -2  11   9       41.61       28.13      9.24 o
  -2 -11  10      138.45      160.84     18.77 o
  -1 -11  10       69.99       57.37      7.07 o
   0 -11  10        3.81        8.82      6.52 o
   1 -11  10       91.64       94.46      8.14 o
   2 -11  10      654.20      679.30     25.11 o
   3 -11  10        2.11       12.15      9.49 o
   4 -11  10       23.26       17.18      6.34 o
  -4 -10  10        0.08        1.46      8.30 o
  -3 -10  10       14.58       16.27      5.43 o
  -2 -10  10        3.94        0.36      5.78 o
  -1 -10  10       19.90       10.50      9.44 o
   0 -10  10      437.12      436.51     16.47 o
   1 -10  10        0.19        2.61      7.11 o
   2 -10  10      100.72       99.89      7.91 o
   3 -10  10       77.28       82.44      8.23 o
   4 -10  10        8.16        6.04      6.97 o
   5 -10  10       82.58       73.99      6.32 o
   6 -10  10      113.86      102.41      8.18 o
  -5  -9  10       37.73       36.23      8.63 o
  -4  -9  10      432.34      493.96     19.48 o
  -3  -9  10       43.37       35.99      4.68 o
  -2  -9  10        4.16        5.24      4.33 o
  -1  -9  10       59.35       47.96      4.61 o
   0  -9  10        8.82        7.17      3.09 o
   1  -9  10      101.52      103.65     12.18 o
   2  -9  10      353.17      376.68     13.61 o
   3  -9  10       98.11       83.40      6.26 o
   4  -9  10       36.96       36.77      4.69 o
   5  -9  10      139.89      122.61      9.46 o
   6  -9  10       18.25       24.31      4.86 o
   7  -9  10      138.35      125.75      8.71 o
  -6  -8  10      238.17      254.37     12.49 o
  -5  -8  10      104.25       90.21      7.60 o
  -4  -8  10        5.32        5.24      4.66 o
  -3  -8  10      443.64      442.86     11.45 o
  -2  -8  10        0.54        2.08      2.43 o
  -1  -8  10       65.74       56.91      3.53 o
   0  -8  10        2.85        9.09      2.84 o
   1  -8  10        0.91       -1.74      3.68 o
   2  -8  10       25.17       23.33      3.86 o
   3  -8  10        0.33       -4.32      4.41 o
   4  -8  10      439.37      470.01     15.89 o
   5  -8  10       12.40        3.26      4.81 o
   6  -8  10      114.18      114.88      6.60 o
   7  -8  10       79.21       68.51      6.45 o
  -7  -7  10        0.55        0.03      9.56 o
  -6  -7  10      207.16      165.12      8.03 o
  -5  -7  10      299.68      285.00      8.89 o
  -4  -7  10        0.15        4.26      3.31 o
  -3  -7  10       40.50       35.84      3.77 o
  -2  -7  10     1550.73     1608.62     31.26 o
  -1  -7  10      160.64      153.91      4.47 o
   0  -7  10        4.91        3.47      1.67 o
   1  -7  10      232.35      221.51      5.94 o
   2  -7  10       66.97       66.46      3.52 o
   3  -7  10      196.60      165.64      5.25 o
   4  -7  10      784.01      827.59     17.46 o
   5  -7  10       41.77       37.33      3.92 o
   6  -7  10       61.78       50.41      4.90 o
   7  -7  10      217.53      221.59     24.69 o
   8  -7  10      775.68      753.09     43.81 o
  -8  -6  10        5.77       -2.01      6.08 o
  -7  -6  10       76.19       64.61      6.61 o
  -6  -6  10       12.55        5.15      2.78 o
  -5  -6  10      217.23      201.66      7.02 o
  -4  -6  10       62.08       51.81      3.08 o
  -3  -6  10       28.06       23.50      2.11 o
  -2  -6  10       78.97       81.39      5.37 o
  -1  -6  10       38.40       41.03      3.53 o
   0  -6  10       91.18       90.13      3.15 o
   1  -6  10      126.72      113.19      3.84 o
   2  -6  10      286.25      297.57      7.08 o
   3  -6  10        2.81        5.60      2.16 o
   4  -6  10       73.88       76.17      3.73 o
   5  -6  10       40.78       38.99      3.58 o
   6  -6  10        2.91       -0.04      3.14 o
   7  -6  10       21.86       17.50      4.66 o
   8  -6  10      287.17      286.10     13.47 o
  -9  -5  10      360.75      365.54     19.45 o
  -8  -5  10        0.11        2.34      5.24 o
  -7  -5  10      182.53      175.83      7.12 o
  -6  -5  10       38.43       44.29      3.48 o
  -5  -5  10      218.03      225.13      6.30 o
  -4  -5  10       47.00       59.27      3.01 o
  -3  -5  10      147.73      134.90      4.92 o
  -2  -5  10      641.33      651.53     12.05 o
  -1  -5  10        7.01        4.40      2.41 o
   0  -5  10        0.19        0.17      0.65 o
   1  -5  10      484.51      514.90     10.05 o
   2  -5  10      145.70      147.24      4.56 o
   3  -5  10        6.93       10.90      2.16 o
   4  -5  10       42.66       44.19      2.65 o
   5  -5  10      173.79      162.14      6.49 o
   6  -5  10      178.48      179.55      6.40 o
   7  -5  10       18.98       15.08      4.08 o
   8  -5  10        0.08        5.04      4.37 o
  -9  -4  10      136.80      122.56     10.23 o
  -8  -4  10       22.24       15.72      3.49 o
  -7  -4  10      277.76      258.90     11.40 o
  -6  -4  10      115.55      117.81      5.64 o
  -5  -4  10       80.23       92.76      4.19 o
  -4  -4  10      770.12      781.24     14.11 o
  -3  -4  10     1531.24     1566.27     27.18 o
  -2  -4  10        3.56        3.29      1.96 o
  -1  -4  10      266.27      294.72      6.88 o
   0  -4  10     1375.31     1437.87     22.42 o
   1  -4  10      967.48      973.21     14.65 o
   2  -4  10      191.02      176.65      4.14 o
   3  -4  10      143.02      146.27      3.66 o
   4  -4  10      267.61      293.69      8.36 o
   5  -4  10      220.43      200.38      6.18 o
   6  -4  10      185.22      180.51      7.20 o
   7  -4  10      129.27      120.50      5.60 o
   8  -4  10       70.46       78.15      6.88 o
 -10  -3  10      132.66      121.59      8.18 o
  -9  -3  10        0.04       -7.23      4.82 o
  -8  -3  10        0.90        4.84      3.44 o
  -7  -3  10      190.06      177.97      6.75 o
  -6  -3  10        9.20        7.59      2.13 o
  -5  -3  10      444.05      477.14     10.59 o
  -4  -3  10        0.16        2.42      2.24 o
  -3  -3  10      896.85      875.51     16.02 o
  -2  -3  10     1121.74     1166.78     18.63 o
  -1  -3  10        0.30       -1.54      1.96 o
   0  -3  10       21.80       24.51      2.16 o
   1  -3  10      265.56      268.18      5.03 o
   2  -3  10        2.01        0.71      1.27 o
   3  -3  10      112.95      104.05      3.31 o
   4  -3  10      864.31      918.13     16.33 o
   5  -3  10        0.50        1.58      2.05 o
   6  -3  10       74.72       64.09      4.04 o
   7  -3  10      735.65      750.38     20.55 o
   8  -3  10       45.69       42.24      6.76 o
 -10  -2  10       96.72       99.39     10.16 o
  -9  -2  10        1.24       -5.70      3.80 o
  -8  -2  10      103.90       97.24      5.19 o
  -7  -2  10        0.11        3.33      3.08 o
  -6  -2  10      176.62      189.30      5.69 o
  -5  -2  10      326.71      317.33      6.70 o
  -4  -2  10       67.47       60.92      4.32 o
  -3  -2  10      549.77      554.87     10.88 o
  -2  -2  10      476.48      501.10     16.55 o
  -1  -2  10      578.58      589.82     14.27 o
   0  -2  10      210.34      213.60      7.95 o
   1  -2  10      380.19      374.28      7.14 o
   2  -2  10      678.31      720.98     11.54 o
   3  -2  10        2.04        2.04      1.53 o
   4  -2  10       81.69       74.73      2.96 o
   5  -2  10       14.29       11.95      2.27 o
   6  -2  10       74.22       69.26      3.77 o
   7  -2  10       44.56       42.53      4.32 o
   8  -2  10        1.37       -4.54      5.49 o
 -11  -1  10      116.15      120.72     12.26 o
 -10  -1  10       14.19       17.98      5.45 o
  -9  -1  10        3.03        4.71      4.21 o
  -8  -1  10        2.49        0.29      4.09 o
  -7  -1  10       58.42       50.83      6.26 o
  -6  -1  10        1.03       -2.70      1.80 o
  -5  -1  10      675.44      712.07     12.35 o
  -4  -1  10      530.91      527.48     11.29 o
  -3  -1  10      145.13      148.44      4.19 o
  -2  -1  10      418.49      432.24     11.66 o
  -1  -1  10       68.89       63.58      3.27 o
   0  -1  10       19.02       20.17      2.51 o
   1  -1  10        0.06        0.89      1.60 o
   2  -1  10       21.73       27.09      1.82 o
   3  -1  10      187.27      169.71      4.03 o
   4  -1  10      315.68      311.28      8.03 o
   5  -1  10      139.54      150.87      4.70 o
   6  -1  10       62.02       62.51      3.96 o
   7  -1  10       47.04       36.09      4.39 o
   8  -1  10       48.60       54.29      6.75 o
 -11   0  10      150.04      138.90      8.84 o
 -10   0  10      115.62      128.08      8.04 o
  -9   0  10      436.27      414.33     11.85 o
  -8   0  10      382.49      341.11     10.84 o
  -7   0  10      891.87      857.69     18.77 o
  -6   0  10        0.07       -1.01      2.71 o
  -5   0  10      215.18      179.05      4.71 o
  -4   0  10      268.06      283.71      7.61 o
  -3   0  10      216.25      226.37      4.82 o
  -2   0  10       49.64       45.08      3.27 o
  -1   0  10     1635.52     1654.68     35.44 o
   0   0  10        2.84        0.21      2.43 o
   1   0  10      554.40      562.55     10.89 o
   2   0  10      378.51      383.82      5.97 o
   3   0  10        1.82       -0.81      1.31 o
   4   0  10      358.12      369.50      8.49 o
   5   0  10        4.42        1.32      1.80 o
   6   0  10        3.40        0.05      2.57 o
   7   0  10       49.71       38.39      4.98 o
   8   0  10       68.50       86.79      8.66 o
 -11   1  10        0.16       -2.52      8.69 o
 -10   1  10        0.02       -0.40      6.28 o
  -9   1  10      155.46      151.88      7.65 o
  -8   1  10       55.35       57.13      6.76 o
  -7   1  10        1.63       -0.71      2.82 o
  -6   1  10       16.85        8.63      3.17 o
  -5   1  10      333.25      321.82      8.15 o
  -4   1  10      222.28      223.75      7.61 o
  -3   1  10       74.35       63.91      2.23 o
  -2   1  10      625.04      674.99     12.71 o
  -1   1  10      688.82      716.32     13.04 o
   0   1  10       60.56       57.91      2.65 o
   1   1  10     2447.51     2590.89     50.30 o
   2   1  10        5.93        7.19      1.64 o
   3   1  10        4.57        6.69      1.35 o
   4   1  10       11.03        7.71      1.95 o
   5   1  10       69.36       59.07      3.23 o
   6   1  10       33.60       25.75      2.85 o
   7   1  10      721.23      685.03     56.51 o
   8   1  10      118.27      149.37     15.27 o
 -11   2  10        5.35        4.31      6.95 o
 -10   2  10        6.38       -0.80      6.17 o
  -9   2  10      230.68      229.14     19.50 o
  -8   2  10        4.35       12.06      4.09 o
  -7   2  10       81.40       75.65      5.18 o
  -6   2  10      241.89      251.34     11.60 o
  -5   2  10       74.57       69.34      3.83 o
  -4   2  10     1435.69     1451.42     23.28 o
  -3   2  10        2.31        4.12      1.37 o
  -2   2  10        0.21       -0.10      2.26 o
  -1   2  10      396.64      413.80      8.44 o
   0   2  10     1032.96     1073.88     18.67 o
   1   2  10      441.75      462.00      9.72 o
   2   2  10       45.79       44.54      1.87 o
   3   2  10       50.18       50.39      2.01 o
   4   2  10        7.15       12.27      1.93 o
   5   2  10      435.11      440.24     11.31 o
   6   2  10      277.81      227.57      8.25 o
   7   2  10        7.22        6.56      3.84 o
 -11   3  10       62.48       62.86     11.16 o
 -10   3  10       16.57       24.93      6.54 o
  -9   3  10        3.97       -4.43      4.72 o
  -8   3  10      105.60      118.65      7.31 o
  -7   3  10      180.98      176.58      7.67 o
  -6   3  10        6.86        6.56      2.96 o
  -5   3  10      613.50      597.96     12.87 o
  -4   3  10     1298.27     1319.79     22.07 o
  -3   3  10        3.34        4.13      1.51 o
  -2   3  10      245.77      250.93      6.20 o
  -1   3  10      269.80      260.50      5.40 o
   0   3  10        1.29        0.93      1.64 o
   1   3  10      668.04      707.40     13.58 o
   2   3  10      445.23      485.61     11.91 o
   3   3  10        0.01       -0.50      1.35 o
   4   3  10      374.38      383.58      7.82 o
   5   3  10        0.03       -2.33      3.13 o
   6   3  10        3.33        1.42      2.91 o
   7   3  10       65.15       59.88     13.26 o
 -11   4  10      416.64      453.96     21.71 o
 -10   4  10       45.09       39.17     13.46 o
  -9   4  10       56.75       54.60      5.37 o
  -8   4  10      297.32      309.53     10.27 o
  -7   4  10      181.34      183.06      7.00 o
  -6   4  10       66.78       64.88      3.71 o
  -5   4  10      179.34      192.45      5.70 o
  -4   4  10       57.51       68.44      4.04 o
  -3   4  10      200.53      188.58      4.01 o
  -2   4  10        6.36        8.27      1.58 o
  -1   4  10      213.94      216.21      5.84 o
   0   4  10        0.97        2.71      1.80 o
   1   4  10        2.91        7.03      3.60 o
   2   4  10      678.27      699.11     13.93 o
   3   4  10       11.87       13.31      1.46 o
   4   4  10       29.68       26.97      2.15 o
   5   4  10       16.24       18.38      5.28 o
   6   4  10       40.54       49.66      5.87 o
 -11   5  10       20.62       18.96      7.72 o
 -10   5  10        4.35       13.39      6.23 o
  -9   5  10       14.29       14.81      5.01 o
  -8   5  10       51.86       41.38      4.33 o
  -7   5  10      790.75      813.84     19.75 o
  -6   5  10     1352.71     1444.65     25.21 o
  -5   5  10       29.36       24.68      2.49 o
  -4   5  10     1998.51     2070.07     30.67 o
  -3   5  10     1099.26     1146.06     17.91 o
  -2   5  10       30.77       24.61      1.85 o
  -1   5  10       89.68       91.26      3.52 o
   0   5  10       78.31       82.04      2.61 o
   1   5  10      181.04      185.55      3.76 o
   2   5  10      923.68      904.88     20.92 o
   3   5  10      275.26      277.00     11.84 o
   4   5  10       25.38       19.41      5.95 o
   5   5  10       87.64       83.34      7.80 o
   6   5  10      414.48      440.80     87.41 o
 -10   6  10       11.31       -0.20      5.97 o
  -9   6  10      180.25      191.96     22.91 o
  -8   6  10      363.93      352.05     20.19 o
  -7   6  10      241.37      242.05      7.22 o
  -6   6  10      131.71      140.16      5.15 o
  -5   6  10       47.82       39.99      2.95 o
  -4   6  10       92.85       90.80      3.22 o
  -3   6  10       41.75       43.79      2.16 o
  -2   6  10      349.52      365.05     11.84 o
  -1   6  10      295.65      314.64      6.64 o
   0   6  10        0.92        1.53      1.37 o
   1   6  10      249.56      238.76      8.65 o
   2   6  10      316.37      339.57     12.59 o
   3   6  10        3.61        4.31      4.08 o
   4   6  10       13.12        4.62      4.72 o
   5   6  10        1.33       -0.02      5.16 o
 -10   7  10       67.71       86.33     10.50 o
  -9   7  10       28.11       25.83      6.99 o
  -8   7  10      182.33      172.03     14.33 o
  -7   7  10      196.94      201.96      6.91 o
  -6   7  10      134.52      131.24      5.13 o
  -5   7  10      135.35      147.99      5.89 o
  -4   7  10      213.89      189.08      5.52 o
  -3   7  10        2.29       -0.05      1.48 o
  -2   7  10      323.41      315.26      6.93 o
  -1   7  10       19.56       18.63      3.64 o
   0   7  10       16.99       15.86      1.51 o
   1   7  10      156.96      152.97      8.32 o
   2   7  10        6.06        8.47      5.00 o
   3   7  10        6.04        5.62      5.11 o
   4   7  10        1.71        4.18      8.30 o
  -9   8  10       24.33       27.69      4.91 o
  -8   8  10       21.02       13.83      4.79 o
  -7   8  10      154.47      140.95      6.63 o
  -6   8  10       24.48       24.82      3.55 o
  -5   8  10       72.72       66.01      4.09 o
  -4   8  10       15.64       21.10      2.93 o
  -3   8  10      238.16      227.89      6.71 o
  -2   8  10        0.05        0.81      3.54 o
  -1   8  10        6.14        7.09      2.49 o
   0   8  10      247.97      255.48     19.29 o
   1   8  10      117.22      114.38      8.53 o
   2   8  10      294.28      314.53     14.42 o
   3   8  10        6.91        7.43      5.68 o
  -9   9  10        9.03        2.95      4.92 o
  -8   9  10       19.84       21.97      4.77 o
  -7   9  10       86.92       53.50      5.06 o
  -6   9  10       38.48       48.05      6.21 o
  -5   9  10      134.65      128.03      8.70 o
  -4   9  10       83.90       95.37      6.29 o
  -3   9  10      227.43      242.36     16.19 o
  -2   9  10       90.24       84.69      4.33 o
  -1   9  10        0.88        1.56      5.21 o
   0   9  10       60.69       61.66      9.32 o
   1   9  10       20.24       12.65      7.15 o
  -7  10  10        8.53       12.72      5.22 o
  -6  10  10       39.93       22.99      7.03 o
  -5  10  10       56.63       68.95      6.02 o
  -4  10  10       38.57       36.67      4.62 o
  -3  10  10      434.50      447.32     19.89 o
  -2  10  10      191.79      156.74     16.08 o
  -1  10  10      238.58      255.82     14.58 o
   0  10  10       65.52       66.72     13.66 o
  -1 -11  11        0.21       11.79      9.08 o
   0 -11  11      300.43      314.07     17.27 o
   1 -11  11       27.97       28.24      7.10 o
   2 -11  11       31.71       35.57     10.09 o
   3 -11  11        8.54        2.91      7.66 o
  -3 -10  11        9.45       12.22      6.63 o
  -2 -10  11      338.40      377.06     15.21 o
  -1 -10  11       54.56       40.34     11.21 o
   0 -10  11        5.23        6.77      4.86 o
   1 -10  11      174.18      176.82     10.56 o
   2 -10  11      135.87      129.31      8.59 o
   3 -10  11       18.03       30.61      6.70 o
   4 -10  11      929.69     1009.88     35.44 o
   5 -10  11       29.13       27.50      9.43 o
  -5  -9  11      118.11      102.68     19.29 o
  -4  -9  11        0.96        4.57      5.48 o
  -3  -9  11        4.60       18.12      5.13 o
  -2  -9  11      215.81      239.42     11.99 o
  -1  -9  11       47.58       50.28      6.36 o
   0  -9  11        7.71        3.90      4.12 o
   1  -9  11       19.54       14.49      4.82 o
   2  -9  11      194.84      164.56      7.74 o
   3  -9  11      143.32      151.21      7.67 o
   4  -9  11       61.48       71.03     11.46 o
   5  -9  11       59.71       64.78      6.87 o
   6  -9  11       74.27       64.54      6.08 o
  -6  -8  11       77.37       80.88      7.77 o
  -5  -8  11       22.43       27.94     11.03 o
  -4  -8  11      317.80      331.22     24.35 o
  -3  -8  11        4.93       10.72      4.14 o
  -2  -8  11      118.91      133.53      8.24 o
  -1  -8  11      402.95      428.32     16.24 o
   0  -8  11       26.38       20.30      4.50 o
   1  -8  11      152.92      154.77      7.80 o
   2  -8  11        4.26       13.97      4.79 o
   3  -8  11       87.77       79.46      5.27 o
   4  -8  11       49.29       57.16      4.54 o
   5  -8  11        1.81        8.25      4.94 o
   6  -8  11        0.02        3.32      4.53 o
   7  -8  11      205.52      184.07     20.10 o
  -7  -7  11       31.07       29.18      6.27 o
  -6  -7  11       46.24       55.71      6.44 o
  -5  -7  11       25.17       22.57      4.67 o
  -4  -7  11       12.95       10.17      3.65 o
  -3  -7  11       64.62       65.13      4.51 o
  -2  -7  11      166.39      177.26      6.91 o
  -1  -7  11        1.03       -0.81      2.77 o
   0  -7  11     1148.61     1179.02     23.46 o
   1  -7  11       77.66       69.98      6.95 o
   2  -7  11      212.47      187.71      6.85 o
   3  -7  11      705.69      700.06     17.67 o
   4  -7  11       69.94       60.12      7.73 o
   5  -7  11        0.23       -0.39      3.41 o
   6  -7  11      120.47       97.88      9.37 o
   7  -7  11      123.09       99.65     10.01 o
  -8  -6  11       18.32       19.09      6.97 o
  -7  -6  11        1.70        5.01      5.48 o
  -6  -6  11       21.20       25.20      4.43 o
  -5  -6  11       73.75       60.51      4.48 o
  -4  -6  11        0.39        1.34      2.12 o
  -3  -6  11       37.59       35.81      4.22 o
  -2  -6  11        2.58       -6.06      8.01 o
  -1  -6  11       15.60       14.36      3.06 o
   0  -6  11        3.82        0.92      2.54 o
   1  -6  11       21.05       25.62      3.33 o
   2  -6  11       73.71       72.47      4.97 o
   3  -6  11      118.26      116.37      6.05 o
   4  -6  11      389.55      403.84     10.28 o
   5  -6  11      427.04      419.21     11.44 o
   6  -6  11       61.38       44.18      4.46 o
   7  -6  11       81.45       86.65      6.95 o
  -8  -5  11        1.31       -3.48      5.37 o
  -7  -5  11        3.73        9.44      5.49 o
  -6  -5  11      531.21      521.42     11.56 o
  -5  -5  11        0.08       -1.42      3.03 o
  -4  -5  11       20.98       15.80      3.36 o
  -3  -5  11        2.67        0.57      1.70 o
  -2  -5  11      143.89      150.85      3.98 o
  -1  -5  11      343.44      318.72      9.24 o
   0  -5  11      120.88      117.40      4.67 o
   1  -5  11       43.78       34.30      2.18 o
   2  -5  11     3268.44     3445.84     48.48 o
   3  -5  11      347.42      376.50      7.96 o
   4  -5  11      192.58      188.36      6.83 o
   5  -5  11       75.75       66.13      4.32 o
   6  -5  11        5.40        5.15      2.98 o
   7  -5  11      110.02      108.70      8.66 o
   8  -5  11      245.18      235.58     15.05 o
  -9  -4  11      145.41      132.08     12.16 o
  -8  -4  11      287.51      296.88     16.61 o
  -7  -4  11      794.42      825.92     34.86 o
  -6  -4  11       90.66       77.45      4.41 o
  -5  -4  11      408.44      403.24      9.89 o
  -4  -4  11      557.25      548.99     13.38 o
  -3  -4  11       19.70       17.24      2.80 o
  -2  -4  11      781.05      791.22     16.30 o
  -1  -4  11     1486.63     1551.42     24.27 o
   0  -4  11        5.89        6.26      1.30 o
   1  -4  11      870.83      908.07     16.01 o
   2  -4  11      789.61      784.68     13.71 o
   3  -4  11      101.55      105.91      4.73 o
   4  -4  11        1.76        4.73      2.23 o
   5  -4  11      215.77      227.24      7.02 o
   6  -4  11        2.96        0.87      2.64 o
   7  -4  11       28.29       28.14      5.22 o
   8  -4  11       30.02       24.10      5.30 o
  -9  -3  11       51.84       52.22      7.11 o
  -8  -3  11       34.46       33.82      5.09 o
  -7  -3  11        4.18        2.82      3.02 o
  -6  -3  11      240.62      216.51      9.05 o
  -5  -3  11       10.37        5.94      2.28 o
  -4  -3  11       36.83       36.16      3.14 o
  -3  -3  11      423.42      491.42     11.83 o
  -2  -3  11      102.02       95.28      4.66 o
  -1  -3  11     2125.85     2091.68     34.98 o
   0  -3  11       44.19       42.36      4.16 o
   1  -3  11      597.29      588.34     13.26 o
   2  -3  11      730.39      743.69     16.99 o
   3  -3  11     1034.99     1099.53     18.39 o
   4  -3  11      161.95      173.00      5.53 o
   5  -3  11      197.46      188.35      7.70 o
   6  -3  11      115.31      120.47      5.46 o
   7  -3  11        1.95        8.09      4.86 o
   8  -3  11       30.13       31.84      6.67 o
 -10  -2  11      104.49      116.95     16.48 o
  -9  -2  11       33.05       29.32      4.58 o
  -8  -2  11        8.55        9.29      3.28 o
  -7  -2  11        0.93        0.38      2.30 o
  -6  -2  11       12.74       12.44      2.72 o
  -5  -2  11        1.52       -2.49      1.66 o
  -4  -2  11      266.39      266.88      8.27 o
  -3  -2  11       23.04       14.74      1.57 o
  -2  -2  11       51.50       42.33      2.28 o
  -1  -2  11        1.67       -0.12      3.03 o
   0  -2  11       13.50       14.44      2.12 o
   1  -2  11      165.29      164.79      4.42 o
   2  -2  11       33.11       29.93      2.87 o
   3  -2  11      138.49      139.66      3.65 o
   4  -2  11      385.76      389.79      8.24 o
   5  -2  11       86.90       78.12      4.00 o
   6  -2  11      197.13      195.47      9.28 o
   7  -2  11       17.68       23.48      5.34 o
   8  -2  11        3.88        1.16      5.00 o
 -10  -1  11       11.14        5.09      7.53 o
  -9  -1  11      119.65      134.63     10.51 o
  -8  -1  11       39.48       31.24      3.35 o
  -7  -1  11       77.86       85.86      5.65 o
  -6  -1  11       10.65       13.19      1.84 o
  -5  -1  11       13.39       15.16      2.00 o
  -4  -1  11        1.37       -0.87      1.45 o
  -3  -1  11      295.29      300.06      6.33 o
  -2  -1  11      264.11      273.10     15.43 o
  -1  -1  11      105.63      101.88      5.05 o
   0  -1  11      278.32      275.98      7.70 o
   1  -1  11       38.04       28.84      2.41 o
   2  -1  11       29.58       29.82      2.37 o
   3  -1  11      158.70      154.39      4.10 o
   4  -1  11       95.08      101.93      3.28 o
   5  -1  11       23.39       27.97      3.20 o
   6  -1  11        7.56       10.14      3.45 o
   7  -1  11       83.02       80.83      8.87 o
 -10   0  11        4.22       -3.06      5.74 o
  -9   0  11       73.96       55.32      4.58 o
  -8   0  11       19.35       10.87      3.77 o
  -7   0  11       80.86       78.15      4.91 o
  -6   0  11      229.29      195.99      5.49 o
  -5   0  11      706.63      666.43     15.76 o
  -4   0  11      114.34      116.80      4.37 o
  -3   0  11        5.79        6.33      2.96 o
  -2   0  11       32.06       34.13      3.47 o
  -1   0  11      152.16      148.67      5.74 o
   0   0  11       19.32       20.19      3.21 o
   1   0  11      111.62      100.61      4.13 o
   2   0  11      475.16      485.74      9.45 o
   3   0  11     1012.00     1021.11     15.16 o
   4   0  11      202.18      209.49      5.17 o
   5   0  11       51.58       35.49      3.14 o
   6   0  11        1.77        5.80      3.58 o
   7   0  11      180.95      196.85     12.36 o
 -11   1  11       56.63       32.96      5.77 o
 -10   1  11      100.11       99.26     11.23 o
  -9   1  11      106.41      100.66      7.49 o
  -8   1  11       27.96       23.40      4.76 o
  -7   1  11      424.18      448.79     12.41 o
  -6   1  11      306.25      329.33      9.62 o
  -5   1  11       98.04       70.07      3.61 o
  -4   1  11      173.91      187.72      4.81 o
  -3   1  11      102.02      103.94      3.85 o
  -2   1  11      128.71      134.87      4.56 o
  -1   1  11       24.94       24.03      2.24 o
   0   1  11     1360.16     1454.98     38.81 o
   1   1  11       25.12       20.53      2.18 o
   2   1  11      699.97      710.04     18.77 o
   3   1  11      346.40      368.70      6.62 o
   4   1  11        1.24        0.21      1.55 o
   5   1  11       79.59       89.75      3.73 o
   6   1  11      138.57      120.12      8.92 o
   7   1  11        5.78        6.10      4.75 o
 -11   2  11       34.76       15.69     10.81 o
 -10   2  11      110.46      112.13     15.67 o
  -9   2  11      130.34      124.76      7.54 o
  -8   2  11       12.71       18.10      4.31 o
  -7   2  11       37.64       30.18      4.27 o
  -6   2  11      222.75      212.02      6.74 o
  -5   2  11       19.93       15.58      2.72 o
  -4   2  11      637.83      642.68     13.59 o
  -3   2  11        4.55        7.51      1.30 o
  -2   2  11      156.21      155.38      5.24 o
  -1   2  11      770.87      805.63     15.19 o
   0   2  11      133.26      137.13      5.96 o
   1   2  11        0.01        0.63      1.82 o
   2   2  11      292.44      283.03      7.19 o
   3   2  11      676.84      706.61     12.04 o
   4   2  11      113.65      100.29      3.47 o
   5   2  11       97.38       84.86      4.43 o
   6   2  11      346.38      369.61     18.47 o
 -11   3  11       33.59       38.25     12.86 o
 -10   3  11       11.93       22.45     10.65 o
  -9   3  11      168.96      168.12      8.88 o
  -8   3  11        0.12       -9.13      6.09 o
  -7   3  11       34.21       40.45      3.61 o
  -6   3  11      321.48      360.38      9.86 o
  -5   3  11       82.25       73.58      3.83 o
  -4   3  11      168.88      156.98      5.10 o
  -3   3  11       13.69       12.81      1.51 o
  -2   3  11       18.35       18.09      2.41 o
  -1   3  11       68.03       63.19      3.00 o
   0   3  11      102.88       97.47      3.09 o
   1   3  11        5.31        3.26      1.37 o
   2   3  11        2.03        2.63      2.22 o
   3   3  11       12.55       17.99      1.51 o
   4   3  11       21.45       19.17      2.62 o
   5   3  11        0.32        0.89      2.07 o
   6   3  11       11.68       16.17     14.07 o
 -11   4  11       61.62       69.53     12.86 o
 -10   4  11      205.73      222.92     15.04 o
  -9   4  11      148.11      159.78      9.00 o
  -8   4  11        0.32        5.33      4.44 o
  -7   4  11      116.37      113.31      5.76 o
  -6   4  11       19.90       26.09      3.95 o
  -5   4  11       64.18       70.47      3.72 o
  -4   4  11        0.20       -0.22      1.57 o
  -3   4  11       23.81       24.80      1.64 o
  -2   4  11     1020.91     1059.56     17.27 o
  -1   4  11       69.30       68.53      2.75 o
   0   4  11       32.48       32.57      1.96 o
   1   4  11      297.29      300.56      6.59 o
   2   4  11      369.93      394.91      8.18 o
   3   4  11      263.35      268.56      9.86 o
   4   4  11      579.01      579.04     19.58 o
   5   4  11       34.28       32.28      7.09 o
 -10   5  11      131.80      137.81     10.81 o
  -9   5  11      155.16      162.44      9.93 o
  -8   5  11       67.13       68.62      5.72 o
  -7   5  11       44.72       32.79      5.29 o
  -6   5  11        9.99        4.61      3.25 o
  -5   5  11      337.54      341.13      7.95 o
  -4   5  11     1217.36     1336.36     21.50 o
  -3   5  11      105.80      104.18      3.16 o
  -2   5  11       53.35       57.48      2.95 o
  -1   5  11      414.24      424.89      8.96 o
   0   5  11      222.58      219.79      4.84 o
   1   5  11       69.63       61.10      2.70 o
   2   5  11       40.33       38.08      2.58 o
   3   5  11       51.21       39.93      9.24 o
   4   5  11       32.37       29.77      6.63 o
   5   5  11       73.01       77.88     13.81 o
 -10   6  11      228.22      227.36     13.92 o
  -9   6  11       73.72       49.11      6.96 o
  -8   6  11      253.01      208.46     15.08 o
  -7   6  11       91.91       91.94      6.85 o
  -6   6  11      148.59      132.70      5.01 o
  -5   6  11      123.84      137.47      7.48 o
  -4   6  11        4.56        3.62      3.06 o
  -3   6  11      183.17      175.03      4.38 o
  -2   6  11      948.14      972.79     19.02 o
  -1   6  11       51.92       50.33      2.11 o
   0   6  11       45.24       46.67      2.70 o
   1   6  11        0.94        1.53      2.06 o
   2   6  11       10.49        7.14      4.43 o
   3   6  11       49.79       46.53      6.15 o
   4   6  11       50.31       37.24      6.22 o
  -9   7  11       40.87       54.30      7.39 o
  -8   7  11       98.75      100.98      6.91 o
  -7   7  11       15.01        8.49      4.99 o
  -6   7  11       62.99       62.62      5.03 o
  -5   7  11        3.29        3.99      2.88 o
  -4   7  11       57.52       60.40      6.95 o
  -3   7  11      275.48      260.98      6.85 o
  -2   7  11      437.88      443.10      9.72 o
  -1   7  11        3.38        1.22      1.74 o
   0   7  11      531.56      529.79     14.30 o
   1   7  11        4.16        5.61      4.24 o
   2   7  11        4.10       -3.20      5.21 o
   3   7  11       94.12       86.30      7.82 o
  -9   8  11        0.17       10.45      8.44 o
  -8   8  11      393.43      399.11     15.91 o
  -7   8  11        9.30       13.89      3.83 o
  -6   8  11       75.70       76.67      5.52 o
  -5   8  11       48.26       41.33      3.93 o
  -4   8  11       34.29       40.99      4.74 o
  -3   8  11       17.05       15.09      2.87 o
  -2   8  11        3.39        4.54      2.81 o
  -1   8  11       11.27        9.95      5.43 o
   0   8  11       41.16       38.58      6.85 o
   1   8  11       63.80       66.93     11.05 o
   2   8  11       13.51       18.65      6.62 o
  -8   9  11       15.70       32.96      9.24 o
  -7   9  11        4.58        2.90      4.34 o
  -6   9  11        9.28        3.30      5.82 o
  -5   9  11        3.86       11.53      4.82 o
  -4   9  11       38.46       44.81      6.83 o
  -3   9  11       77.49       85.99      5.95 o
  -2   9  11        6.47       12.83      2.91 o
  -1   9  11      298.69      299.68     16.76 o
   0   9  11       35.73       33.87      5.84 o
  -5  10  11        4.83       14.40      4.38 o
  -4  10  11        0.01       -2.10      5.63 o
  -3  10  11       44.63       42.60     12.06 o
  -2 -10  12      110.38      114.75     11.88 o
  -1 -10  12       13.67        5.16      6.16 o
   0 -10  12      603.79      657.59     30.71 o
   1 -10  12        6.30        9.64     15.47 o
   2 -10  12       96.72      108.80     14.09 o
   3 -10  12      279.30      265.82     12.87 o
  -4  -9  12        3.69        6.53      7.29 o
  -3  -9  12       22.02       28.56      7.04 o
  -2  -9  12      162.20      180.30     10.21 o
  -1  -9  12        2.55       -5.16      6.66 o
   0  -9  12        0.74      -10.20      7.84 o
   1  -9  12      190.35      189.34     16.68 o
   2  -9  12        1.00      -10.26      6.91 o
   3  -9  12        0.00        0.66      4.50 o
   4  -9  12      215.07      223.04     11.16 o
   5  -9  12       60.46       57.07     15.27 o
  -5  -8  12       48.31       41.15      7.21 o
  -4  -8  12       82.47       88.41      7.82 o
  -3  -8  12        5.33       11.08      6.88 o
  -2  -8  12      263.02      239.00     11.95 o
  -1  -8  12       11.26       11.75      4.41 o
   0  -8  12      420.82      463.77     20.37 o
   1  -8  12       49.10       56.95      6.48 o
   2  -8  12        0.50        6.23      4.18 o
   3  -8  12       70.30       65.14      5.12 o
   4  -8  12        8.38       10.25      5.29 o
   5  -8  12       11.70       12.04      4.16 o
   6  -8  12        0.41        7.23      9.24 o
  -6  -7  12        2.72        7.02      5.40 o
  -5  -7  12      330.56      295.86     20.87 o
  -4  -7  12       54.88       53.64      5.16 o
  -3  -7  12      344.40      345.74     13.76 o
  -2  -7  12       24.36       21.22      4.76 o
  -1  -7  12       31.84       37.41      4.68 o
   0  -7  12        5.62        0.56      4.38 o
   1  -7  12       98.98      106.23      4.60 o
   2  -7  12      716.88      719.37     23.22 o
   3  -7  12        9.89        7.60      3.20 o
   4  -7  12       42.17       58.50     10.09 o
   5  -7  12        2.27        6.22      3.65 o
   6  -7  12      404.13      418.74     20.26 o
  -7  -6  12       15.25        5.35      6.61 o
  -6  -6  12        1.07        7.01      4.90 o
  -5  -6  12       99.15       94.87      6.42 o
  -4  -6  12      273.70      264.13      9.53 o
  -3  -6  12      517.21      498.02     15.75 o
  -2  -6  12       67.50       58.91      5.43 o
  -1  -6  12      146.47      163.84      7.95 o
   0  -6  12       17.10       14.89      5.11 o
   1  -6  12       10.87        6.43      4.41 o
   2  -6  12      251.17      261.46      6.62 o
   3  -6  12       22.25       20.75      5.47 o
   4  -6  12       87.20       81.84      5.36 o
   5  -6  12      196.84      214.86     10.90 o
   6  -6  12      237.38      250.17     12.80 o
   7  -6  12      116.30      124.19     14.87 o
  -8  -5  12        7.60       12.25      6.73 o
  -7  -5  12       98.50       89.63      7.75 o
  -6  -5  12      265.96      259.78      9.19 o
  -5  -5  12       71.48       63.63      5.76 o
  -4  -5  12      336.05      345.72      9.55 o
  -3  -5  12      710.78      711.13     16.97 o
  -2  -5  12       34.07       41.16      4.10 o
  -1  -5  12       15.24       20.15      2.94 o
   0  -5  12        4.00       -1.09      2.95 o
   1  -5  12      175.03      184.72      5.13 o
   2  -5  12       22.93       17.74      2.08 o
   3  -5  12       23.03       18.20      2.44 o
   4  -5  12      150.02      132.01      5.03 o
   5  -5  12        0.40       -0.44      3.42 o
   6  -5  12      426.49      424.38     17.98 o
   7  -5  12      216.07      198.89     11.63 o
  -8  -4  12      237.51      291.42     18.29 o
  -7  -4  12        0.99       -2.66      4.86 o
  -6  -4  12      996.09     1044.22     24.76 o
  -5  -4  12        3.93        2.19      4.44 o
  -4  -4  12       14.84       14.77      3.61 o
  -3  -4  12       12.67       10.90      2.50 o
  -2  -4  12     1896.25     2006.71     38.10 o
  -1  -4  12       13.82       12.15      2.88 o
   0  -4  12       14.50       15.53      1.77 o
   1  -4  12      145.42      158.10      4.69 o
   2  -4  12      276.98      271.70      8.65 o
   3  -4  12      155.52      156.21      5.08 o
   4  -4  12        5.08        9.24      2.41 o
   5  -4  12       27.11       30.95      4.17 o
   6  -4  12        1.06       -3.04      4.73 o
   7  -4  12       43.96       40.29      5.89 o
  -9  -3  12        3.44        5.56     13.87 o
  -8  -3  12        0.19       -0.66      6.43 o
  -7  -3  12       24.00       14.35      5.32 o
  -6  -3  12        1.56        4.08      4.03 o
  -5  -3  12      383.39      384.21      9.85 o
  -4  -3  12        1.46        4.52      2.83 o
  -3  -3  12       13.77       10.97      3.69 o
  -2  -3  12      911.19      932.51     19.58 o
  -1  -3  12        0.75       -1.94      4.51 o
   0  -3  12       17.66       21.17      4.89 o
   1  -3  12      415.11      434.13      9.89 o
   2  -3  12      183.89      178.83      4.77 o
   3  -3  12      264.33      262.42      6.71 o
   4  -3  12      436.26      455.26     11.16 o
   5  -3  12       20.33       15.19      3.57 o
   6  -3  12       45.70       29.03      4.98 o
   7  -3  12      137.65      145.68     11.61 o
  -9  -2  12       28.95       22.16      7.72 o
  -8  -2  12       97.10       99.91      5.91 o
  -7  -2  12       82.16       80.82      3.90 o
  -6  -2  12        4.02        5.23      3.60 o
  -5  -2  12        0.44        2.59      2.12 o
  -4  -2  12      528.02      568.85     11.38 o
  -3  -2  12      175.19      174.07      4.73 o
  -2  -2  12      370.15      383.00     13.46 o
  -1  -2  12        0.96        7.71      3.71 o
   0  -2  12      145.52      152.04      5.00 o
   1  -2  12      170.49      158.02      5.07 o
   2  -2  12      165.67      171.66      4.75 o
   3  -2  12      100.57      110.98      3.75 o
   4  -2  12       80.97       74.27      3.65 o
   5  -2  12      477.46      453.49     15.45 o
   6  -2  12       10.98        6.38      4.14 o
   7  -2  12        7.82        1.78      5.54 o
 -10  -1  12      320.12      345.33     18.94 o
  -9  -1  12        2.86        4.05      9.89 o
  -8  -1  12       60.54       49.46      3.98 o
  -7  -1  12       19.52       20.64      2.56 o
  -6  -1  12       19.93       17.25      3.72 o
  -5  -1  12       14.79       15.39      3.49 o
  -4  -1  12      322.13      329.21      8.34 o
  -3  -1  12      446.94      455.79     12.24 o
  -2  -1  12       25.81       21.48      3.54 o
  -1  -1  12      293.47      289.62     10.60 o
   0  -1  12       22.99       23.48      3.17 o
   1  -1  12      101.51       97.59      4.00 o
   2  -1  12       19.91       20.61      2.42 o
   3  -1  12       40.86       37.63      3.86 o
   4  -1  12       41.69       34.68      2.44 o
   5  -1  12       75.78       71.62      5.86 o
   6  -1  12       62.45       71.98     20.90 o
   7  -1  12       83.74       86.10      9.26 o
 -10   0  12       43.51       39.66     11.86 o
  -9   0  12       68.73       67.68      4.98 o
  -8   0  12       46.53       44.15      4.77 o
  -7   0  12        2.14       -0.19      3.25 o
  -6   0  12      617.94      564.39     12.83 o
  -5   0  12      254.88      250.54      9.06 o
  -4   0  12       12.48       10.35      1.44 o
  -3   0  12      378.26      391.17     10.63 o
  -2   0  12        1.26        4.05      2.86 o
  -1   0  12       18.04       21.55      3.09 o
   0   0  12      203.41      205.60     12.66 o
   1   0  12        1.24        3.28      2.28 o
   2   0  12      616.34      657.72     13.91 o
   3   0  12       62.76       65.67      2.06 o
   4   0  12       30.82       29.97      2.61 o
   5   0  12       16.26       15.20      4.97 o
   6   0  12       11.01        9.16      6.11 o
 -10   1  12       26.23       24.32      5.84 o
  -9   1  12       27.07       24.10      4.64 o
  -8   1  12       22.20       23.58      4.98 o
  -7   1  12        1.21       -5.83      3.89 o
  -6   1  12       10.84        3.73      4.03 o
  -5   1  12       45.64       59.45      6.72 o
  -4   1  12       39.12       35.58      2.28 o
  -3   1  12     1462.66     1486.15     27.01 o
  -2   1  12      799.70      841.86     21.63 o
  -1   1  12       39.19       29.28      4.41 o
   0   1  12        0.15       -0.40      2.86 o
   1   1  12       48.52       43.01      3.18 o
   2   1  12      350.41      380.13     10.33 o
   3   1  12       14.00       15.97      1.69 o
   4   1  12      251.84      242.94      5.85 o
   5   1  12       27.72       31.65      3.92 o
   6   1  12       20.45       29.34      6.54 o
 -10   2  12       16.62       12.27      7.58 o
  -9   2  12      407.84      363.05     18.20 o
  -8   2  12        1.41       -2.43      4.65 o
  -7   2  12        0.84        2.49      3.41 o
  -6   2  12       29.39       39.58      6.67 o
  -5   2  12        0.15       -1.70      2.06 o
  -4   2  12      691.45      702.70     13.58 o
  -3   2  12       41.90       45.38      3.15 o
  -2   2  12      240.59      235.37      6.63 o
  -1   2  12       34.22       27.90      2.70 o
   0   2  12      204.92      218.61      6.85 o
   1   2  12       49.54       51.05      3.15 o
   2   2  12        9.74       13.90      2.17 o
   3   2  12       56.75       59.23      2.55 o
   4   2  12        0.10       -3.26      2.40 o
   5   2  12      186.70      201.61     10.04 o
   6   2  12      481.63      492.61     24.26 o
 -10   3  12       29.62       34.92      8.11 o
  -9   3  12      100.54      113.63     10.06 o
  -8   3  12        3.38        6.77      3.80 o
  -7   3  12      122.68      138.17      6.13 o
  -6   3  12       48.48       40.00      3.83 o
  -5   3  12       71.15       62.17      2.88 o
  -4   3  12       29.10       23.02      2.13 o
  -3   3  12      186.41      175.09      6.09 o
  -2   3  12      370.25      369.43      9.20 o
  -1   3  12       23.36       25.97      4.33 o
   0   3  12      106.26      115.50      4.42 o
   1   3  12       44.37       45.37      2.95 o
   2   3  12       23.66       22.07      1.91 o
   3   3  12      247.52      256.00      9.85 o
   4   3  12      118.48      108.57      8.48 o
   5   3  12       42.83       52.94      5.95 o
 -10   4  12       24.22       17.05      9.24 o
  -9   4  12      133.41      155.55     13.04 o
  -8   4  12        0.03        0.05      4.35 o
  -7   4  12      515.87      502.12     20.94 o
  -6   4  12      588.07      556.89     14.30 o
  -5   4  12      178.19      181.27      6.78 o
  -4   4  12      202.28      218.69      6.26 o
  -3   4  12      320.95      337.66      7.66 o
  -2   4  12       24.15       21.75      2.65 o
  -1   4  12       11.97       10.56      1.32 o
   0   4  12      406.67      417.55     15.40 o
   1   4  12       44.79       44.52      3.13 o
   2   4  12      750.65      789.90     16.68 o
   3   4  12      373.65      359.89     21.41 o
   4   4  12       10.21        4.02      8.84 o
   5   4  12       64.32       50.64     12.06 o
 -10   5  12      179.99      183.27     20.10 o
  -9   5  12      487.92      541.81     25.27 o
  -8   5  12       36.03       38.13      6.54 o
  -7   5  12      540.52      531.15     15.01 o
  -6   5  12      357.75      359.07     13.11 o
  -5   5  12      246.75      248.03      8.10 o
  -4   5  12      277.90      288.12      6.40 o
  -3   5  12       65.20       61.64      2.83 o
  -2   5  12      442.26      483.51      9.54 o
  -1   5  12       68.04       60.83      4.09 o
   0   5  12       79.74       81.88      3.18 o
   1   5  12        0.07        0.11      1.96 o
   2   5  12      159.40      158.02      6.63 o
   3   5  12        5.28        9.24      9.24 o
   4   5  12      393.59      407.91     22.02 o
  -9   6  12      578.51      527.43     24.68 o
  -8   6  12       92.45       76.62      8.01 o
  -7   6  12        6.61        9.40      4.43 o
  -6   6  12      138.12      131.31      7.70 o
  -5   6  12      168.26      161.58     11.32 o
  -4   6  12       46.39       44.74      3.11 o
  -3   6  12        0.49        0.95      1.80 o
  -2   6  12       51.22       48.70      3.08 o
  -1   6  12       71.76       64.30      3.06 o
   0   6  12      422.11      432.15     11.55 o
   1   6  12      312.62      325.99     13.47 o
   2   6  12        0.05       12.46      9.24 o
   3   6  12       61.61       73.31     11.07 o
  -9   7  12       40.52       43.81     10.05 o
  -8   7  12      230.48      252.42     16.88 o
  -7   7  12        3.34        5.35      3.25 o
  -6   7  12       18.72       16.84      3.96 o
  -5   7  12       54.88       57.83      9.08 o
  -4   7  12       41.79       37.36      3.14 o
  -3   7  12        4.92        0.29      2.22 o
  -2   7  12       10.87       15.31      2.92 o
  -1   7  12      123.60      116.32      5.94 o
   0   7  12        6.56        2.26      8.24 o
   1   7  12       82.54       81.10     16.68 o
   2   7  12        0.52        5.61     10.45 o
  -8   8  12       11.49        9.73      4.75 o
  -7   8  12      267.36      296.11     21.90 o
  -6   8  12        5.82       11.25      4.55 o
  -5   8  12        9.59        9.57      4.31 o
  -4   8  12       28.74       29.47      4.23 o
  -3   8  12      104.66       87.05      7.54 o
  -2   8  12       22.70       23.65      3.41 o
  -1   8  12        6.76        0.37      5.78 o
   0   8  12       47.08       49.23      8.51 o
  -6   9  12       39.53       47.15      5.83 o
  -5   9  12       70.55       59.01      6.96 o
  -4   9  12        2.04        6.03      9.65 o
  -3   9  12       89.98       85.60      6.28 o
  -2   9  12       30.51       31.35      9.65 o
  -3  -9  13      159.48      134.23     12.86 o
  -2  -9  13      102.76      116.77      9.55 o
  -1  -9  13       22.59       13.86      5.34 o
   0  -9  13       63.95       45.34     19.29 o
   1  -9  13        5.40        5.22      7.53 o
   2  -9  13      304.89      315.56     19.10 o
   3  -9  13      126.60      134.15     14.05 o
  -4  -8  13      561.64      647.33     30.28 o
  -3  -8  13       20.31       20.30      5.41 o
  -2  -8  13       11.11       15.82      5.98 o
  -1  -8  13       83.74       79.09      6.68 o
   0  -8  13        0.44        1.11      4.16 o
   1  -8  13      133.46      137.21      8.94 o
   2  -8  13      286.98      299.35     18.19 o
   3  -8  13       54.24       42.20     10.78 o
   4  -8  13        0.13        6.83      7.36 o
  -5  -7  13       30.73       26.07      6.01 o
  -4  -7  13        4.16        5.13      4.61 o
  -3  -7  13      120.57      132.23      8.04 o
  -2  -7  13       57.13       64.70      6.93 o
  -1  -7  13       77.04       75.70      9.22 o
   0  -7  13        6.44        3.68      6.36 o
   1  -7  13       88.78       87.77      5.92 o
   2  -7  13        2.29        0.15      3.92 o
   3  -7  13       26.34       21.51      9.22 o
   4  -7  13      212.80      214.46     26.73 o
   5  -7  13       88.93      100.80     11.20 o
  -6  -6  13       64.60       69.42      8.50 o
  -5  -6  13        0.68        3.88      5.61 o
  -4  -6  13      141.26      129.52      8.30 o
  -3  -6  13       62.47       69.27      6.08 o
  -2  -6  13      935.59      992.13     27.04 o
  -1  -6  13       34.99       43.85      5.18 o
   0  -6  13        1.01        3.94      3.07 o
   1  -6  13      335.28      332.08     12.19 o
   2  -6  13        0.91        1.07      2.84 o
   3  -6  13        0.52        7.64     10.45 o
   4  -6  13      569.68      589.24     27.98 o
   5  -6  13      378.11      360.10     20.77 o
  -7  -5  13        0.04        2.32      5.22 o
  -6  -5  13        0.93        0.78      4.65 o
  -5  -5  13        9.07        8.99      3.69 o
  -4  -5  13       91.09       74.78      6.36 o
  -3  -5  13        2.17        4.24      3.10 o
  -2  -5  13      175.23      198.46      8.18 o
  -1  -5  13      491.62      483.92     18.37 o
   0  -5  13      315.28      313.59      9.13 o
   1  -5  13      152.68      158.30      6.29 o
   2  -5  13       29.45       23.35      2.71 o
   3  -5  13       85.99       99.83      7.77 o
   4  -5  13       13.94       11.17      7.10 o
   5  -5  13        4.18        5.38      3.92 o
   6  -5  13        0.03       -1.43      6.66 o
  -8  -4  13      114.15      120.53      8.88 o
  -7  -4  13      716.35      759.31     26.84 o
  -6  -4  13       61.80       57.72      5.86 o
  -5  -4  13       86.12       89.93      5.24 o
  -4  -4  13      162.02      178.55      8.17 o
  -3  -4  13        9.76        4.98      3.64 o
  -2  -4  13        1.56        2.02      4.30 o
  -1  -4  13        4.99        6.04      2.57 o
   0  -4  13        0.31        2.51      2.10 o
   1  -4  13      278.28      286.74     10.83 o
   2  -4  13       48.48       51.46      3.71 o
   3  -4  13      193.60      195.68      7.79 o
   4  -4  13       61.12       54.01      4.77 o
   5  -4  13      107.90      110.55      7.72 o
   6  -4  13        7.22        0.97      4.42 o
  -8  -3  13       15.55       16.24      8.09 o
  -7  -3  13       81.90       86.12      7.40 o
  -6  -3  13       28.86       24.65     12.57 o
  -5  -3  13       83.93       78.42      3.70 o
  -4  -3  13      267.88      245.69      7.35 o
  -3  -3  13      538.81      559.93     11.63 o
  -2  -3  13      367.79      364.82     12.67 o
  -1  -3  13      135.15      132.16      8.61 o
   0  -3  13     3715.84     4046.37     77.03 o
   1  -3  13      118.18      105.08      6.29 o
   2  -3  13       18.85       15.99      3.95 o
   3  -3  13      211.86      205.92      8.24 o
   4  -3  13        1.51        1.57      2.84 o
   5  -3  13      306.39      287.68     13.36 o
   6  -3  13      315.86      316.19     14.77 o
  -9  -2  13       11.18       16.75      8.25 o
  -8  -2  13      154.98      196.81     13.50 o
  -7  -2  13       72.28       85.79      9.65 o
  -6  -2  13       13.67       14.15      3.65 o
  -5  -2  13      143.04      151.43      5.91 o
  -4  -2  13      186.24      196.71      6.09 o
  -3  -2  13      509.80      485.12     14.85 o
  -2  -2  13      371.59      377.96     12.58 o
  -1  -2  13      113.44      108.96      6.12 o
   0  -2  13       27.01       21.45      3.77 o
   1  -2  13       26.96       29.61      3.57 o
   2  -2  13        9.58        5.90      2.80 o
   3  -2  13      282.46      282.70      8.13 o
   4  -2  13      331.37      345.01     12.78 o
   5  -2  13      212.63      209.74     10.61 o
   6  -2  13      120.16       94.28      9.66 o
  -9  -1  13        2.13        3.13      7.29 o
  -8  -1  13       81.11       84.54      9.44 o
  -7  -1  13       18.81       12.40     15.07 o
  -6  -1  13       81.46       83.28      3.82 o
  -5  -1  13      285.70      266.34      8.56 o
  -4  -1  13       13.30       14.49      3.62 o
  -3  -1  13       87.36       87.92      8.64 o
  -2  -1  13        5.30        9.47      4.91 o
  -1  -1  13      442.53      448.21     12.10 o
   0  -1  13       62.40       57.98      4.49 o
   1  -1  13      154.40      158.30      6.57 o
   2  -1  13      218.22      208.53      7.37 o
   3  -1  13      134.23      131.02      5.33 o
   4  -1  13       18.05       20.47      3.45 o
   5  -1  13       87.11      100.56      8.68 o
   6  -1  13       11.50       14.64      9.65 o
  -9   0  13       32.32       30.31      8.25 o
  -8   0  13       13.08       25.62      7.34 o
  -7   0  13      517.52      476.47     15.06 o
  -6   0  13       33.73       21.46      5.00 o
  -5   0  13       40.16       42.78      4.12 o
  -4   0  13      230.68      226.67      9.95 o
  -3   0  13       50.28       40.35      5.92 o
  -2   0  13        9.83       12.68      3.27 o
  -1   0  13       61.87       57.50      5.87 o
   0   0  13        2.44        5.34      5.39 o
   1   0  13        0.22        1.00      4.53 o
   2   0  13      316.27      321.10      9.58 o
   3   0  13        7.53       10.82      4.77 o
   4   0  13       16.97       13.32      3.52 o
   5   0  13      406.00      382.06     19.45 o
   6   0  13        6.40        6.34      6.15 o
  -9   1  13       69.85       58.85     11.49 o
  -8   1  13       95.70       76.01      4.86 o
  -7   1  13      116.86      105.23     10.87 o
  -6   1  13       15.67       15.11      8.39 o
  -5   1  13        1.09        2.05      2.85 o
  -4   1  13        0.81        1.92      1.55 o
  -3   1  13       39.05       44.82      4.36 o
  -2   1  13      515.53      539.39     13.97 o
  -1   1  13      213.44      215.54      7.90 o
   0   1  13      870.11      960.29     21.68 o
   1   1  13       50.09       49.19      3.58 o
   2   1  13        1.60        0.34      5.53 o
   3   1  13       11.12        5.72      3.54 o
   4   1  13        0.52        0.40      4.55 o
   5   1  13      103.50      112.08     14.67 o
  -9   2  13        9.88       -2.81      6.66 o
  -8   2  13       69.48       82.22     19.49 o
  -7   2  13      337.52      339.59     32.96 o
  -6   2  13        0.13       -4.33      2.89 o
  -5   2  13        5.47        9.81      2.19 o
  -4   2  13       17.48       11.51      2.79 o
  -3   2  13       10.47        1.49      3.36 o
  -2   2  13      908.15     1007.72     19.55 o
  -1   2  13      920.66      988.29     21.61 o
   0   2  13       20.91       18.36      4.03 o
   1   2  13      821.52      903.55     18.28 o
   2   2  13      996.20     1029.92     27.92 o
   3   2  13      143.95      131.92     16.93 o
   4   2  13      134.04      151.92     14.47 o
   5   2  13       67.48       67.36      8.64 o
  -9   3  13      149.30      150.53     11.68 o
  -8   3  13        1.78       -0.15      6.63 o
  -7   3  13       96.27      104.88      8.14 o
  -6   3  13       10.97       11.81      5.69 o
  -5   3  13       43.57       33.13      3.31 o
  -4   3  13       42.83       40.43      3.12 o
  -3   3  13      201.93      201.68      7.34 o
  -2   3  13      103.84       98.26      4.38 o
  -1   3  13       26.25       29.49      3.40 o
   0   3  13      518.24      526.05     13.54 o
   1   3  13       26.03       17.83      3.08 o
   2   3  13       52.57       44.86      4.80 o
   3   3  13       57.38       57.99      4.95 o
   4   3  13      119.37      104.90      8.39 o
  -9   4  13       24.20       29.65      9.24 o
  -8   4  13       13.57       15.72      8.88 o
  -7   4  13      218.14      186.82     15.46 o
  -6   4  13      161.12      138.09     14.63 o
  -5   4  13      485.51      451.21     10.92 o
  -4   4  13      137.63      120.40      4.76 o
  -3   4  13       35.80       27.09      2.85 o
  -2   4  13       97.82      100.43      4.41 o
  -1   4  13      435.17      485.59     14.43 o
   0   4  13        0.74        3.28      3.23 o
   1   4  13      388.24      406.37     11.56 o
   2   4  13       69.53       63.96      4.71 o
   3   4  13       28.10       24.39      6.23 o
   4   4  13      258.35      276.51     26.12 o
  -9   5  13       38.02       41.40     10.45 o
  -8   5  13      234.77      263.77     16.42 o
  -7   5  13       92.68      111.31     14.40 o
  -6   5  13       95.29       69.35      7.44 o
  -5   5  13       11.93        6.41      3.44 o
  -4   5  13       76.86       72.55      4.50 o
  -3   5  13      186.98      162.07      6.47 o
  -2   5  13      382.65      406.86     16.87 o
  -1   5  13      323.59      329.25      8.70 o
   0   5  13       10.88        7.12      2.73 o
   1   5  13        8.63       11.54      4.26 o
   2   5  13       10.34       13.41      7.61 o
   3   5  13       57.25       49.55      9.95 o
  -8   6  13       99.28       68.22     10.45 o
  -7   6  13       38.60       41.62      6.92 o
  -6   6  13       16.93       11.74      5.43 o
  -5   6  13        0.11        1.36      4.30 o
  -4   6  13      239.23      226.30      7.59 o
  -3   6  13      556.06      569.84     15.24 o
  -2   6  13      160.83      149.92      9.51 o
  -1   6  13       93.77       78.23      5.47 o
   0   6  13       28.32       17.28      9.24 o
   1   6  13       57.95       62.64      8.81 o
   2   6  13      206.04      208.37     14.86 o
  -7   7  13       15.78        9.78      6.07 o
  -6   7  13       40.21       44.75      4.48 o
  -5   7  13        2.87        0.39      5.43 o
  -4   7  13      125.05      111.30      8.66 o
  -3   7  13      188.56      192.00     10.63 o
  -2   7  13       28.30       31.04      5.83 o
  -1   7  13      203.88      213.41     13.26 o
   0   7  13       33.00       31.69      7.90 o
  -6   8  13       97.43       88.42     11.66 o
  -5   8  13      269.12      312.28     19.69 o
  -4   8  13       57.33       54.66      8.84 o
  -3   8  13        0.21        2.28      7.64 o
  -2   8  13       71.89       79.42      7.44 o
  -3  -8  14        5.22       -6.43     20.50 o
  -2  -8  14      263.94      291.55     36.57 o
  -1  -8  14      103.68      122.23     11.88 o
   0  -8  14       23.40       10.99      8.18 o
   1  -8  14       22.34       27.09     14.27 o
   2  -8  14       42.58       31.20      8.39 o
  -4  -7  14      159.01      167.73     13.79 o
  -3  -7  14        0.56       -7.05     10.48 o
  -2  -7  14      110.25      118.16     12.06 o
  -1  -7  14      266.39      271.25     28.33 o
   0  -7  14       61.10       57.65      9.06 o
   1  -7  14       43.53       38.96     13.26 o
   2  -7  14        4.76       -4.18     10.10 o
   3  -7  14        0.15      -11.14      7.42 o
   4  -7  14        8.98       10.45     14.07 o
  -5  -6  14       27.13       18.44     11.50 o
  -4  -6  14       25.41       19.58      8.16 o
  -3  -6  14      100.44       88.65     11.25 o
  -2  -6  14       20.12       14.43     10.33 o
  -1  -6  14       66.57       70.42      9.35 o
   0  -6  14      457.85      468.46     28.33 o
   1  -6  14        0.05       -1.38     13.66 o
   2  -6  14       17.52       13.73     15.27 o
   3  -6  14      153.52      162.84     13.73 o
   4  -6  14      168.69      155.31     12.74 o
  -6  -5  14        4.41        9.48      8.18 o
  -5  -5  14       91.00       90.47     20.50 o
  -4  -5  14      114.66      125.99     13.21 o
  -3  -5  14       18.22       11.54     12.06 o
  -2  -5  14        0.65        4.56      6.24 o
  -1  -5  14      168.60      141.50     11.44 o
   0  -5  14       15.85       12.94     10.65 o
   1  -5  14       14.31        9.07      6.09 o
   2  -5  14       28.80       17.13      6.85 o
   3  -5  14       23.89       22.70      9.75 o
   4  -5  14      184.88      192.40     13.85 o
   5  -5  14       14.18       12.86      9.24 o
  -7  -4  14       73.12       49.71     10.23 o
  -6  -4  14        0.12        2.31      7.84 o
  -5  -4  14      107.25      119.47     29.54 o
  -4  -4  14        4.19       -4.24      7.21 o
  -3  -4  14        6.24        3.82      6.51 o
  -2  -4  14        0.67       -4.70      6.09 o
  -1  -4  14        1.53        1.73      3.38 o
   0  -4  14      896.43      913.35     21.61 o
   1  -4  14       93.30       91.11     11.81 o
   2  -4  14      384.15      355.44     15.12 o
   3  -4  14       26.75       28.11      5.72 o
   4  -4  14      112.93      101.08     10.01 o
   5  -4  14      108.07       98.51     10.11 o
  -8  -3  14      527.59      499.53     24.77 o
  -7  -3  14       32.64       36.07      8.97 o
  -6  -3  14       77.53       77.31     11.80 o
  -5  -3  14      657.70      709.18     36.57 o
  -4  -3  14        0.87        7.13      6.54 o
  -3  -3  14       85.83       69.17      8.64 o
  -2  -3  14        1.78       -2.12      6.51 o
  -1  -3  14      612.57      660.96     18.33 o
   0  -3  14        7.37        5.45      2.78 o
   1  -3  14      405.95      438.92     22.44 o
   2  -3  14      529.84      537.60     29.78 o
   3  -3  14       39.87       30.54      7.24 o
   4  -3  14       11.19        6.93      6.57 o
   5  -3  14      171.72      147.35     12.34 o
  -8  -2  14        9.04        7.87      7.58 o
  -7  -2  14       96.63       84.64     10.62 o
  -6  -2  14       87.47      103.61     12.62 o
  -5  -2  14        1.57       -2.16      6.32 o
  -4  -2  14      103.33      104.99      9.06 o
  -3  -2  14      243.19      264.37     10.69 o
  -2  -2  14        9.72        6.46      5.58 o
  -1  -2  14       35.56       35.23      5.18 o
   0  -2  14      125.03      123.21      5.54 o
   1  -2  14       24.60       24.36      3.64 o
   2  -2  14      250.27      244.44     14.10 o
   3  -2  14        0.07       -0.36      3.36 o
   4  -2  14        0.19        0.98      3.85 o
   5  -2  14      257.08      277.71     23.31 o
  -8  -1  14       16.25       19.28     10.65 o
  -7  -1  14       99.34      102.23     10.43 o
  -6  -1  14       60.49       68.63     15.07 o
  -5  -1  14        8.73       27.09     10.45 o
  -4  -1  14      228.40      261.49     14.00 o
  -3  -1  14       69.17       63.36      5.97 o
  -2  -1  14       68.53       68.79      6.00 o
  -1  -1  14        1.17       -3.27      4.02 o
   0  -1  14       38.81       36.76      3.94 o
   1  -1  14       62.36       60.62      4.44 o
   2  -1  14       11.96        3.14      4.44 o
   3  -1  14       36.46       41.92      7.61 o
   4  -1  14       76.34       70.66      6.24 o
   5  -1  14      103.93      106.25     10.09 o
  -9   0  14      123.78      125.99     11.67 o
  -8   0  14       39.52       50.38      9.44 o
  -7   0  14       20.39        8.75      7.21 o
  -6   0  14      116.80      146.13     10.59 o
  -5   0  14       80.95       67.42      6.53 o
  -4   0  14      101.38      109.91     10.84 o
  -3   0  14      717.46      785.73     21.70 o
  -2   0  14       10.43        9.46      4.33 o
  -1   0  14       55.14       52.62      5.17 o
   0   0  14      156.06      154.46      6.40 o
   1   0  14       99.80       94.77      6.54 o
   2   0  14        8.96        9.24      4.04 o
   3   0  14        1.76        6.54      4.13 o
   4   0  14       13.23       14.67      5.40 o
  -9   1  14       98.31       89.20     10.91 o
  -8   1  14       26.08       15.65      7.82 o
  -7   1  14       57.23       49.84     13.66 o
  -6   1  14       37.15       28.55      9.56 o
  -5   1  14      664.40      600.11     18.69 o
  -4   1  14       90.74       72.07      5.90 o
  -3   1  14       10.86        2.65      4.14 o
  -2   1  14      192.39      210.46      9.14 o
  -1   1  14       73.55       67.52      6.25 o
   0   1  14        6.68        5.75      3.78 o
   1   1  14       41.53       30.63      4.80 o
   2   1  14      145.94      146.66      8.19 o
   3   1  14       13.31       16.60      4.97 o
   4   1  14        8.56        9.99      5.09 o
  -9   2  14       39.40       53.45     16.08 o
  -8   2  14       51.95       56.24      9.15 o
  -7   2  14      178.46      181.41     12.99 o
  -6   2  14        0.09       -6.94      5.18 o
  -5   2  14       12.66        8.24      6.27 o
  -4   2  14      192.50      190.58      6.84 o
  -3   2  14        1.14        3.65      2.68 o
  -2   2  14       36.84       35.81      3.98 o
  -1   2  14       24.01       25.20      4.14 o
   0   2  14       22.67       12.46      8.44 o
   1   2  14      211.28      196.39      9.08 o
   2   2  14      336.57      361.00     17.88 o
   3   2  14      175.30      193.12     28.94 o
   4   2  14        1.04        1.33      5.82 o
  -9   3  14       29.80       35.37     11.25 o
  -8   3  14        5.09        5.04      8.64 o
  -7   3  14       11.69        7.57      6.37 o
  -6   3  14       52.38       33.51      5.98 o
  -5   3  14        0.22        5.89      2.65 o
  -4   3  14       51.52       50.79      4.56 o
  -3   3  14       40.74       38.89      5.20 o
  -2   3  14      397.86      415.24     13.24 o
  -1   3  14        0.42        5.26      3.96 o
   0   3  14      119.01      125.05      8.58 o
   1   3  14      261.57      269.69     22.91 o
   2   3  14        2.87        9.91      4.61 o
   3   3  14        1.78        5.04     11.25 o
  -8   4  14      133.91      152.21     11.73 o
  -7   4  14       60.15       66.84     14.47 o
  -6   4  14      168.38      160.30     12.64 o
  -5   4  14        1.92        5.42      8.04 o
  -4   4  14       14.98       15.25      3.23 o
  -3   4  14        0.20       -3.21      4.12 o
  -2   4  14        1.63        0.19      3.36 o
  -1   4  14        3.35        3.31      3.19 o
   0   4  14       26.62       30.94      6.09 o
   1   4  14        0.07        0.31      8.84 o
   2   4  14       11.14       17.21      5.99 o
  -8   5  14      290.51      324.74     24.52 o
  -7   5  14      264.16      276.76     15.44 o
  -6   5  14       45.81       51.99      7.37 o
  -5   5  14      135.44      151.29     10.25 o
  -4   5  14      117.44      109.05      5.79 o
  -3   5  14       98.83       88.98      5.47 o
  -2   5  14      361.61      372.24     14.85 o
  -1   5  14        0.20        4.02      7.03 o
   0   5  14       68.73       74.39     12.06 o
   1   5  14      533.82      547.71     36.96 o
  -7   6  14       22.39       25.69      9.15 o
  -6   6  14        2.09       -1.52     13.26 o
  -5   6  14        0.38       -0.27      4.68 o
  -4   6  14      159.19      158.75     12.86 o
  -3   6  14       24.47       33.81      6.24 o
  -2   6  14      309.69      301.06     15.47 o
  -1   6  14       80.55       93.22     12.26 o
   0   6  14      677.82      711.09     31.40 o
  -6   7  14       68.03       73.55     14.07 o
  -5   7  14      161.36      170.00     16.08 o
  -4   7  14      166.88      174.83     14.87 o
  -3   7  14       80.48       73.40     20.90 o
  -2   7  14      194.36      200.71     12.45 o
  -2  -7  15       28.08       23.26      8.99 o
  -1  -7  15        4.62        4.27      8.16 o
   0  -7  15      510.24      548.49     27.52 o
   1  -7  15       35.33       21.90      8.88 o
  -4  -6  15        6.19       17.73      9.22 o
  -3  -6  15       42.41       49.18     12.12 o
  -2  -6  15        2.15       13.39      7.96 o
  -1  -6  15       91.06       96.52     10.61 o
   0  -6  15        0.81        6.27     10.78 o
   1  -6  15      223.44      222.92     25.52 o
   2  -6  15      233.50      246.58     19.49 o
   3  -6  15       61.57       63.90     16.08 o
  -5  -5  15       66.89       73.79     10.62 o
  -4  -5  15      192.77      196.31     13.90 o
  -3  -5  15      115.87      121.36     12.12 o
  -2  -5  15       30.84       37.87      8.59 o
  -1  -5  15       46.90       52.08      9.14 o
   0  -5  15        1.21        8.31      7.29 o
   1  -5  15      140.08      119.09     11.45 o
   2  -5  15        0.22        5.73     10.40 o
   3  -5  15      246.75      242.06     30.34 o
  -6  -4  15       97.70      113.78     12.34 o
  -5  -4  15      278.83      281.89     16.69 o
  -4  -4  15      217.38      228.17     30.95 o
  -3  -4  15       18.84       -5.78     10.45 o
  -2  -4  15       98.12       97.90     12.12 o
  -1  -4  15       20.55       25.69     10.45 o
   0  -4  15       58.94       56.51     10.22 o
   1  -4  15       50.26       39.06      8.25 o
   2  -4  15       36.34       21.33      7.64 o
   3  -4  15        8.57        0.31      6.95 o
  -7  -3  15        4.64       -6.45      8.76 o
  -6  -3  15       72.12      101.56     11.13 o
  -5  -3  15        6.41        8.68     20.10 o
  -4  -3  15        4.12        3.22     10.02 o
  -3  -3  15      402.42      467.96     22.98 o
  -2  -3  15      120.36       98.57      9.84 o
  -1  -3  15       53.44       60.73      5.80 o
   0  -3  15     1489.74     1509.80    114.18 o
   1  -3  15       14.16       15.48      5.90 o
   2  -3  15      448.58      494.85     31.15 o
   3  -3  15       69.11       63.43      8.64 o
   4  -3  15      171.99      175.24     14.67 o
  -7  -2  15       29.50       14.93      8.55 o
  -6  -2  15      130.10      135.54     12.64 o
  -5  -2  15      285.10      290.14     22.31 o
  -4  -2  15       13.36       -0.55     10.14 o
  -3  -2  15        0.15       11.88      9.59 o
  -2  -2  15      575.37      584.46     32.94 o
  -1  -2  15        1.50       -3.33      4.29 o
   0  -2  15        0.84        4.11      3.07 o
   1  -2  15      173.02      173.07      9.30 o
   2  -2  15        8.16        9.42      3.98 o
   3  -2  15       19.71       20.19      6.95 o
   4  -2  15      100.26       87.61     14.47 o
  -7  -1  15        1.23        3.40      7.96 o
  -6  -1  15       68.89       57.90      9.14 o
  -5  -1  15       35.55       28.42     16.48 o
  -4  -1  15      115.86      123.48     10.02 o
  -3  -1  15        6.88        4.79      4.95 o
  -2  -1  15       49.13       46.39      6.01 o
  -1  -1  15      198.21      189.39      9.31 o
   0  -1  15       38.64       35.94      4.11 o
   1  -1  15        0.48        0.94      4.39 o
   2  -1  15      399.84      427.40     20.04 o
   3  -1  15      581.23      606.55     42.60 o
  -8   0  15        4.95       -9.65      9.65 o
  -7   0  15       14.33        1.06     18.29 o
  -6   0  15        1.78        1.51      6.84 o
  -5   0  15       25.11       25.05      7.53 o
  -4   0  15      123.95      119.48      8.26 o
  -3   0  15       76.65       56.34      7.05 o
  -2   0  15       19.72       17.42      5.30 o
  -1   0  15      114.71      110.04      7.72 o
   0   0  15       15.93       11.99      4.38 o
   1   0  15       72.55       74.63      7.23 o
   2   0  15       40.72       43.94      7.14 o
   3   0  15        5.35        1.88      5.02 o
  -8   1  15        7.11       14.07     11.25 o
  -7   1  15        5.72       24.52     13.26 o
  -6   1  15       34.30       39.63     17.08 o
  -5   1  15       36.98       13.96     12.91 o
  -4   1  15        0.64        2.39      4.97 o
  -3   1  15       18.29       16.22      5.31 o
  -2   1  15        3.08        6.17      4.48 o
  -1   1  15        1.86       -0.37      5.11 o
   0   1  15     1011.07     1118.51     34.74 o
   1   1  15       41.00       46.08      5.72 o
   2   1  15        7.42        2.30      6.07 o
   3   1  15       21.15       28.53     11.66 o
  -7   2  15        1.12        1.79      7.04 o
  -6   2  15       11.41        9.67      6.84 o
  -5   2  15      220.07      210.57     15.54 o
  -4   2  15        3.37       -0.08      4.85 o
  -3   2  15       52.31       47.74      9.24 o
  -2   2  15      209.30      223.58     17.28 o
  -1   2  15      101.89       93.98      9.61 o
   0   2  15        0.97        5.44      4.16 o
   1   2  15        5.94        7.08      6.83 o
   2   2  15       14.95        6.50      5.54 o
  -7   3  15        0.23        2.23      8.84 o
  -6   3  15       32.20       24.55      9.44 o
  -5   3  15       39.82       38.75     16.28 o
  -4   3  15       84.61       81.79      6.68 o
  -3   3  15        5.68        5.11      3.94 o
  -2   3  15       70.78       62.81      7.04 o
  -1   3  15      239.98      245.96     21.30 o
   0   3  15      995.34     1091.81     41.77 o
   1   3  15        8.93       12.09     12.26 o
   2   3  15      202.47      224.92     24.92 o
  -7   4  15       69.20       52.25     11.66 o
  -6   4  15       10.15       14.04      9.27 o
  -5   4  15      172.68      178.47     11.49 o
  -4   4  15       65.03       53.87     10.65 o
  -3   4  15       36.98       40.95      5.48 o
  -2   4  15        0.16        1.91      5.25 o
  -1   4  15      105.06      106.60      9.08 o
   0   4  15       89.33      102.25     10.43 o
   1   4  15       90.88       85.78     13.46 o
  -6   5  15      494.42      509.57     24.32 o
  -5   5  15       83.39       82.63      8.23 o
  -4   5  15        0.29       -0.80      8.04 o
  -3   5  15      105.57      129.98     14.27 o
  -2   5  15        2.45       -1.29      5.11 o
  -1   5  15       63.49       62.55      9.24 o
  -4   6  15      190.56      199.74     16.88 o
  -3   6  15      183.79      184.87     15.27 o
  -3  -5  16       32.46       32.55     14.87 o
  -2  -5  16      355.75      343.57     20.37 o
  -1  -5  16        0.14       -4.02      8.18 o
   0  -5  16        0.02        0.29      7.96 o
   1  -5  16      178.13      203.36     22.51 o
  -4  -4  16       97.44      105.09     11.96 o
  -3  -4  16      122.02      117.86     12.16 o
  -2  -4  16       13.44       20.70      8.59 o
  -1  -4  16        3.18        3.80     10.56 o
   0  -4  16        3.85        8.16     12.86 o
   1  -4  16      113.93      104.17     19.89 o
   2  -4  16       19.46        9.24     10.45 o
  -5  -3  16      132.68      121.77     12.07 o
  -4  -3  16       92.97      101.24     11.19 o
  -3  -3  16      118.44      106.74     11.57 o
  -2  -3  16        5.35        5.43      9.04 o
  -1  -3  16        9.25        9.20     11.86 o
   0  -3  16        0.09       -7.41      6.75 o
   1  -3  16      142.52      127.57     12.16 o
   2  -3  16      629.46      616.98     30.98 o
  -6  -2  16        0.04       -0.80     10.45 o
  -5  -2  16       15.37        6.59      8.33 o
  -4  -2  16      141.27      150.99     12.46 o
  -3  -2  16       45.89       33.47      8.59 o
  -2  -2  16      208.86      190.75     18.69 o
  -1  -2  16       52.40       64.30     14.47 o
   0  -2  16      274.72      255.06     16.48 o
   1  -2  16       31.13       31.46     10.61 o
   2  -2  16      271.55      271.42     17.27 o
  -6  -1  16      144.99      118.56     12.16 o
  -5  -1  16       95.90       82.36     11.19 o
  -4  -1  16        0.95        5.14      7.42 o
  -3  -1  16        2.31       20.13     10.48 o
  -2  -1  16       45.01       56.20      8.68 o
  -1  -1  16        3.43        7.12      4.42 o
   0  -1  16       15.23       20.78      7.36 o
   1  -1  16      130.20      132.86      8.32 o
   2  -1  16        0.25        7.64     10.45 o
  -6   0  16      195.26      189.81     14.38 o
  -5   0  16      189.57      170.77     15.51 o
  -4   0  16       60.09       75.21     10.18 o
  -3   0  16      119.02      123.15     11.86 o
  -2   0  16      112.79      132.92     12.94 o
  -1   0  16       64.01       72.74     13.55 o
   0   0  16       41.65       43.28      5.88 o
   1   0  16       14.28       12.92      6.96 o
   2   0  16       18.83       23.54      6.75 o
  -6   1  16       60.24       52.00     10.65 o
  -5   1  16      483.90      484.21     22.89 o
  -4   1  16        0.13        9.35      9.73 o
  -3   1  16      160.74      147.21     11.59 o
  -2   1  16      124.01      110.52     14.87 o
  -1   1  16       49.37       40.92      7.29 o
   0   1  16        1.08       25.32     13.66 o
   1   1  16        1.99        6.72      6.83 o
  -6   2  16        0.82        7.64     13.66 o
  -5   2  16       49.06       33.72      8.09 o
  -4   2  16       31.07       37.19     10.33 o
  -3   2  16       31.42       39.26      7.72 o
  -2   2  16       11.91        4.97      6.83 o
  -1   2  16        4.97        0.80     13.66 o
   0   2  16       20.54       11.92      5.82 o
  -5   3  16      120.85      103.68     10.04 o
  -4   3  16       50.45       44.90      7.61 o
  -3   3  16      367.00      419.99     32.55 o
  -2   3  16        9.70        7.64     12.86 o
  -1   3  16      205.41      206.98     20.50 o
  -4   4  16        1.60        2.81     10.05 o
  -2   4  16        2.49       -0.40     12.06 o
  -3  -2  17        8.98       -6.43     10.45 o
  -2  -2  17      614.23      608.88     39.39 o
  -1  -2  17       94.60       90.03     13.26 o
  -3  -1  17        6.10        7.64     10.05 o
  -2  -1  17      264.61      289.37     25.32 o
  -1  -1  17       58.97       54.26     12.06 o
  -4   0  17       13.58        4.82      9.65 o
  -3   0  17       16.27        6.83      9.65 o
  -2   0  17        9.07       19.56      7.92 o
  -1   0  17       28.55       26.69      8.21 o
  -3   1  17      696.54      639.42     41.40 o
  -2   1  17       28.22        8.84     12.46 o
 
